# Supplementary material for: (2,3-Difluoro­phen­yl)(4-tosyl­piperazin-1-yl)methanone
Source: Acta Crystallogr Sect E Struct Rep Online. 2013 Jan 4;69(Pt 2):o185. doi: 10.1107/S1600536812051690 (PMC3569247; doi:10.1107/S1600536812051690)
Supplement: Supplementary file 1 [file e-69-0o185-sup1.cif]

##############################################################################
#                                                                            #
# This CIF contains the data in a paper accepted for publication in          #
# Acta Crystallographica Section E. It conforms to the requirements of       #
# Notes for Authors for Acta Crystallographica Section E, and has been       #
# peer reviewed under the auspices of the IUCr Commission on Journals.       #
#                                                                            #
# Full details of the Crystallographic Information File format               #
# are given in the paper "The Crystallographic Information File (CIF):       #
# a New Standard Archive File for Crystallography" by S. R. Hall, F. H.      #
# Allen and I. D. Brown [Acta Cryst. (1991), A47, 655-685].                  #
#                                                                            #
# The current version of the core CIF dictionary is obtainable from          #
# ftp://ftp.iucr.org/pub/cif_core.dic.                                       #
#                                                                            #
# Software is freely available for graphical display of the structure(s)     #
# in this CIF. For information consult the CIF software page                 #
# http://www.iucr.org/resources/cif/software.                                #
#                                                                            #
# This file may be used for bona fide research purposes within the           #
# scientific community so long as proper attribution is given to the journal # 
# article from which it was obtained.                                        #
#                                                                            #
##############################################################################
data_I
_audit_creation_method     SHELXL-97
_chemical_name_systematic
;
(2,3-Difluorophenyl)(4-tosylpiperazin-1-yl)methanone
;
_chemical_name_common     ?
_chemical_formula_moiety     'C18 H18 F2 N2 O3 S'
_chemical_formula_sum     'C18 H18 F2 N2 O3 S'
_chemical_formula_iupac     'C18 H18 F2 N2 O3 S'
_chemical_formula_weight     380.40
_chemical_melting_point     457
_symmetry_cell_setting     monoclinic
_symmetry_space_group_name_H-M     'P 21/c'
_symmetry_space_group_name_hall     '-P 2ybc'
loop_
    _symmetry_equiv_pos_as_xyz
    'x, y, z'
    '-x, y+1/2, -z+1/2'
    '-x, -y, -z'
    'x, -y-1/2, z-1/2'
_cell_length_a     17.0456(4)
_cell_length_b     7.60260(10)
_cell_length_c     15.5113(3)
_cell_angle_alpha     90.00
_cell_angle_beta     113.5130(10)
_cell_angle_gamma     90.00
_cell_volume     1843.22(6)
_cell_formula_units_Z     4
_cell_measurement_reflns_used     2364
_cell_measurement_theta_min     2.6
_cell_measurement_theta_max     22.4
_cell_measurement_temperature     298(2)
_cell_special_details     Prism
_exptl_crystal_description     prism
_exptl_crystal_colour     colourless
_exptl_crystal_size_max     0.28
_exptl_crystal_size_mid     0.26
_exptl_crystal_size_min     0.20
_exptl_crystal_density_diffrn     1.371
_exptl_crystal_density_meas     ?
_exptl_crystal_density_method     'not measured'
_exptl_crystal_F_000     792
_exptl_absorpt_coefficient_mu     0.215
_exptl_absorpt_correction_type     multi-scan
_exptl_absorpt_process_details     '(SADABS; Bruker, 2009)'
_exptl_absorpt_correction_T_min     0.9423
_exptl_absorpt_correction_T_max     0.9583
_exptl_special_details     ?
_diffrn_ambient_temperature     298(2)
_diffrn_radiation_type     MoK\a
_diffrn_radiation_wavelength     0.71073
_diffrn_radiation_source     'fine-focus sealed tube'
_diffrn_radiation_monochromator     graphite
_diffrn_measurement_device_type     'Bruker APEXII CCD'
_diffrn_measurement_method     '\f and \w scans'
_diffrn_detector_area_resol_mean     0.95
_diffrn_reflns_number     11988
_diffrn_reflns_av_R_equivalents     0.0226
_diffrn_reflns_av_sigmaI/netI     0.0181
_diffrn_reflns_theta_min     2.61
_diffrn_reflns_theta_max     22.35
_diffrn_reflns_theta_full     22.35
_diffrn_measured_fraction_theta_max     0.998
_diffrn_measured_fraction_theta_full     0.998
_diffrn_reflns_limit_h_min     -18
_diffrn_reflns_limit_h_max     15
_diffrn_reflns_limit_k_min     -8
_diffrn_reflns_limit_k_max     7
_diffrn_reflns_limit_l_min     -16
_diffrn_reflns_limit_l_max     16
_diffrn_standards_number     0
_diffrn_standards_interval_count     ?
_diffrn_standards_interval_time     ?
_diffrn_standards_decay_%     ?
_refine_special_details
;
Refinement of <i>F</i>^2^ against ALL reflections. The weighted <i>R</i>-factor
<i>wR</i> and goodness of fit <i>S</i> are based on <i>F</i>^2^, conventional
<i>R</i>-factors <i>R</i> are based on <i>F</i>, with <i>F</i> set to zero for
negative <i>F</i>^2^. The threshold expression of <i>F</i>^2^ >
\s(<i>F</i>^2^) is used only for calculating <i>R</i>-factors(gt) <i>etc</i>.
and is not relevant to the choice of reflections for refinement.
<i>R</i>-factors based on <i>F</i>^2^ are statistically about twice as large
as those based on <i>F</i>, and <i>R</i>- factors based on ALL data will be
even larger.
;
_reflns_number_total     2359
_reflns_number_gt     1930
_reflns_threshold_expression     I>2\s(I)
_refine_ls_structure_factor_coef     Fsqd
_refine_ls_matrix_type     full
_refine_ls_R_factor_all     0.0426
_refine_ls_R_factor_gt     0.0333
_refine_ls_wR_factor_gt     0.0852
_refine_ls_wR_factor_ref     0.0922
_refine_ls_goodness_of_fit_ref     1.059
_refine_ls_restrained_S_all     1.059
_refine_ls_number_reflns     2359
_refine_ls_number_parameters     236
_refine_ls_number_restraints     0
_refine_ls_number_constraints     0
_refine_ls_hydrogen_treatment     constr
_refine_ls_weighting_scheme     calc
_refine_ls_weighting_details
         'calc w=1/[\s^2^(Fo^2^)+(0.0494P)^2^+0.3661P] where P=(Fo^2^+2Fc^2^)/3'
_atom_sites_solution_hydrogens     geom
_atom_sites_solution_primary     direct
_atom_sites_solution_secondary     difmap
_refine_ls_shift/su_max     0.001
_refine_ls_shift/su_mean     0.000
_refine_diff_density_max     0.150
_refine_diff_density_min     -0.225
_refine_ls_extinction_method     none
_refine_ls_extinction_coef     ?
loop_
    _atom_type_symbol
    _atom_type_description
    _atom_type_scat_dispersion_real
    _atom_type_scat_dispersion_imag
    _atom_type_scat_source
    'C' 'C' 0.0033 0.0016
                         'International Tables Vol C Tables 4.2.6.8 and 6.1.1.4'
    'H' 'H' 0.0000 0.0000
                         'International Tables Vol C Tables 4.2.6.8 and 6.1.1.4'
    'N' 'N' 0.0061 0.0033
                         'International Tables Vol C Tables 4.2.6.8 and 6.1.1.4'
    'O' 'O' 0.0106 0.0060
                         'International Tables Vol C Tables 4.2.6.8 and 6.1.1.4'
    'F' 'F' 0.0171 0.0103
                         'International Tables Vol C Tables 4.2.6.8 and 6.1.1.4'
    'S' 'S' 0.1246 0.1234
                         'International Tables Vol C Tables 4.2.6.8 and 6.1.1.4'
_computing_data_collection     'APEX2 (Bruker, 2009)'
_computing_cell_refinement     'APEX2 and SAINT-Plus (Bruker, 2009)'
_computing_data_reduction     'SAINT-Plus and XPREP (Bruker,2009)'
_computing_structure_solution     'SHELXS-97 (Sheldrick, 2008)'
_computing_structure_refinement     'SHELXL-97 (Sheldrick, 2008)'
_computing_molecular_graphics     'ORTEP-3  (Farrugia, 2012)'
_computing_publication_material     'SHELXL97 (Sheldrick, 2008)'
loop_
    _atom_site_type_symbol
    _atom_site_label
    _atom_site_fract_x
    _atom_site_fract_y
    _atom_site_fract_z
    _atom_site_U_iso_or_equiv
    _atom_site_adp_type
    _atom_site_calc_flag
    _atom_site_refinement_flags
    _atom_site_occupancy
    _atom_site_symmetry_multiplicity
    _atom_site_disorder_assembly
    _atom_site_disorder_group
    C C1 0.56842(15) 0.1855(3) -0.19563(16) 0.0606(6) Uani d . 1 1 . .
    C C2 0.50273(17) 0.2154(3) -0.28076(15) 0.0652(6) Uani d . 1 1 . .
    C C3 0.42103(17) 0.2278(3) -0.28889(17) 0.0712(7) Uani d . 1 1 . .
    H H3 0.3767 0.2486 -0.3470 0.085 Uiso calc R 1 1 . .
    C C4 0.40468(16) 0.2091(3) -0.20946(19) 0.0788(7) Uani d . 1 1 . .
    H H4 0.3488 0.2165 -0.2137 0.095 Uiso calc R 1 1 . .
    C C5 0.47062(17) 0.1794(3) -0.12370(17) 0.0710(7) Uani d . 1 1 . .
    H H5 0.4587 0.1672 -0.0705 0.085 Uiso calc R 1 1 . .
    C C6 0.55410(14) 0.1675(3) -0.11526(14) 0.0542(6) Uani d . 1 1 . .
    C C7 0.62575(15) 0.1198(3) -0.02411(15) 0.0599(6) Uani d . 1 1 . .
    C C8 0.71988(15) 0.1996(3) 0.13429(14) 0.0644(6) Uani d . 1 1 . .
    H H8A 0.7369 0.0777 0.1353 0.077 Uiso calc R 1 1 . .
    H H8B 0.6944 0.2135 0.1797 0.077 Uiso calc R 1 1 . .
    C C9 0.79693(15) 0.3155(3) 0.16094(15) 0.0632(6) Uani d . 1 1 . .
    H H9A 0.8364 0.2901 0.2249 0.076 Uiso calc R 1 1 . .
    H H9B 0.8260 0.2935 0.1195 0.076 Uiso calc R 1 1 . .
    C C10 0.71040(13) 0.5453(3) 0.05710(14) 0.0574(6) Uani d . 1 1 . .
    H H10A 0.7382 0.5278 0.0141 0.069 Uiso calc R 1 1 . .
    H H10B 0.6938 0.6679 0.0542 0.069 Uiso calc R 1 1 . .
    C C11 0.63270(14) 0.4302(3) 0.02931(15) 0.0598(6) Uani d . 1 1 . .
    H H11A 0.6015 0.4580 0.0679 0.072 Uiso calc R 1 1 . .
    H H11B 0.5954 0.4525 -0.0358 0.072 Uiso calc R 1 1 . .
    C C12 0.91357(14) 0.6645(3) 0.15849(14) 0.0584(6) Uani d . 1 1 . .
    C C13 0.98919(15) 0.5691(3) 0.19152(16) 0.0659(6) Uani d . 1 1 . .
    H H13 1.0022 0.4951 0.2431 0.079 Uiso calc R 1 1 . .
    C C14 1.04489(16) 0.5843(3) 0.14784(19) 0.0746(7) Uani d . 1 1 . .
    H H14 1.0952 0.5191 0.1702 0.089 Uiso calc R 1 1 . .
    C C15 1.02791(17) 0.6943(3) 0.07146(18) 0.0730(7) Uani d . 1 1 . .
    C C16 0.95135(18) 0.7848(3) 0.03828(17) 0.0742(7) Uani d . 1 1 . .
    H H16 0.9379 0.8565 -0.0143 0.089 Uiso calc R 1 1 . .
    C C17 0.89459(16) 0.7722(3) 0.08056(16) 0.0659(6) Uani d . 1 1 . .
    H H17 0.8437 0.8354 0.0571 0.079 Uiso calc R 1 1 . .
    C C18 1.0916(2) 0.7155(4) 0.0280(2) 0.1021(10) Uani d . 1 1 . .
    H H18A 1.0634 0.7612 -0.0346 0.153 Uiso calc R 1 1 . .
    H H18B 1.1165 0.6034 0.0256 0.153 Uiso calc R 1 1 . .
    H H18C 1.1357 0.7956 0.0651 0.153 Uiso calc R 1 1 . .
    N N1 0.65731(11) 0.2441(2) 0.04104(11) 0.0572(5) Uani d . 1 1 . .
    N N2 0.76965(11) 0.5003(2) 0.15333(11) 0.0571(5) Uani d . 1 1 . .
    O O1 0.65057(13) -0.0330(2) -0.01083(11) 0.0937(6) Uani d . 1 1 . .
    O O2 0.88639(11) 0.5727(2) 0.30408(10) 0.0772(5) Uani d . 1 1 . .
    O O3 0.79753(10) 0.8085(2) 0.20235(11) 0.0740(5) Uani d . 1 1 . .
    F F1 0.64895(9) 0.1741(2) -0.19068(10) 0.0971(5) Uani d . 1 1 . .
    F F2 0.52079(11) 0.2303(2) -0.35774(10) 0.1029(6) Uani d . 1 1 . .
    S S1 0.84155(4) 0.64492(7) 0.21283(4) 0.0619(2) Uani d . 1 1 . .
loop_
    _atom_site_aniso_label
    _atom_site_aniso_U_11
    _atom_site_aniso_U_22
    _atom_site_aniso_U_33
    _atom_site_aniso_U_12
    _atom_site_aniso_U_13
    _atom_site_aniso_U_23
    C1 0.0636(15) 0.0573(14) 0.0623(15) 0.0075(12) 0.0267(13) 0.0050(11)
    C2 0.0869(18) 0.0589(15) 0.0500(14) 0.0087(13) 0.0274(14) 0.0016(10)
    C3 0.0761(18) 0.0625(16) 0.0607(15) 0.0060(13) 0.0122(13) -0.0038(11)
    C4 0.0635(16) 0.0821(19) 0.087(2) 0.0011(14) 0.0268(16) -0.0009(14)
    C5 0.0809(18) 0.0705(16) 0.0687(16) 0.0017(14) 0.0372(15) 0.0020(12)
    C6 0.0702(15) 0.0380(12) 0.0526(13) 0.0016(10) 0.0226(11) -0.0001(9)
    C7 0.0803(16) 0.0451(15) 0.0530(13) 0.0055(12) 0.0252(12) 0.0038(11)
    C8 0.0877(17) 0.0441(13) 0.0535(13) 0.0094(12) 0.0198(12) 0.0069(10)
    C9 0.0733(15) 0.0474(14) 0.0556(13) 0.0164(12) 0.0117(12) 0.0094(10)
    C10 0.0643(14) 0.0413(13) 0.0549(13) 0.0079(11) 0.0115(11) 0.0077(9)
    C11 0.0672(14) 0.0435(13) 0.0596(13) 0.0097(11) 0.0158(11) 0.0037(10)
    C12 0.0631(14) 0.0409(12) 0.0522(12) -0.0002(11) 0.0031(11) -0.0037(10)
    C13 0.0656(15) 0.0497(14) 0.0621(14) 0.0027(12) 0.0040(13) -0.0012(11)
    C14 0.0597(15) 0.0575(16) 0.0884(18) 0.0001(13) 0.0105(14) -0.0153(14)
    C15 0.0815(18) 0.0529(15) 0.0763(17) -0.0159(14) 0.0227(15) -0.0202(13)
    C16 0.0898(19) 0.0559(16) 0.0635(15) -0.0092(14) 0.0163(15) -0.0017(12)
    C17 0.0702(15) 0.0513(15) 0.0592(14) 0.0028(12) 0.0079(13) 0.0031(11)
    C18 0.109(2) 0.089(2) 0.120(2) -0.0272(18) 0.058(2) -0.0307(18)
    N1 0.0741(12) 0.0373(11) 0.0504(10) 0.0061(9) 0.0144(9) 0.0024(8)
    N2 0.0660(11) 0.0395(10) 0.0518(10) 0.0089(9) 0.0089(9) 0.0057(8)
    O1 0.1381(16) 0.0460(11) 0.0679(10) 0.0203(10) 0.0104(10) -0.0024(8)
    O2 0.0933(12) 0.0732(11) 0.0470(8) 0.0107(9) 0.0088(8) 0.0031(7)
    O3 0.0833(11) 0.0487(9) 0.0760(10) 0.0128(8) 0.0169(9) -0.0088(7)
    F1 0.0793(10) 0.1325(14) 0.0878(10) 0.0192(9) 0.0422(8) 0.0291(9)
    F2 0.1248(13) 0.1301(14) 0.0601(9) 0.0342(11) 0.0437(9) 0.0201(8)
    S1 0.0722(4) 0.0485(4) 0.0499(3) 0.0083(3) 0.0084(3) -0.0018(2)
_geom_special_details
;
All e.s.d.'s (except the e.s.d. in the dihedral angle between two l.s. planes)
are estimated using the full covariance matrix. The cell e.s.d.'s are taken
into account individually in the estimation of e.s.d.'s in distances, angles
and torsion angles; correlations between e.s.d.'s in cell parameters are only
used when they are defined by crystal symmetry. An approximate (isotropic)
treatment of cell e.s.d.'s is used for estimating e.s.d.'s involving l.s.
planes.
;
loop_
    _geom_bond_atom_site_label_1
    _geom_bond_atom_site_label_2
    _geom_bond_site_symmetry_2
    _geom_bond_distance
    _geom_bond_publ_flag
    C1 F1 . 1.347(2) ?
    C1 C2 . 1.367(3) ?
    C1 C6 . 1.369(3) ?
    C2 C3 . 1.351(3) ?
    C2 F2 . 1.352(3) ?
    C3 C4 . 1.375(3) ?
    C3 H3 . 0.9300 ?
    C4 C5 . 1.375(3) ?
    C4 H4 . 0.9300 ?
    C5 C6 . 1.379(3) ?
    C5 H5 . 0.9300 ?
    C6 C7 . 1.498(3) ?
    C7 O1 . 1.225(3) ?
    C7 N1 . 1.330(3) ?
    C8 N1 . 1.454(3) ?
    C8 C9 . 1.496(3) ?
    C8 H8A . 0.9700 ?
    C8 H8B . 0.9700 ?
    C9 N2 . 1.470(3) ?
    C9 H9A . 0.9700 ?
    C9 H9B . 0.9700 ?
    C10 N2 . 1.470(2) ?
    C10 C11 . 1.500(3) ?
    C10 H10A . 0.9700 ?
    C10 H10B . 0.9700 ?
    C11 N1 . 1.466(3) ?
    C11 H11A . 0.9700 ?
    C11 H11B . 0.9700 ?
    C12 C13 . 1.387(3) ?
    C12 C17 . 1.387(3) ?
    C12 S1 . 1.751(2) ?
    C13 C14 . 1.374(3) ?
    C13 H13 . 0.9300 ?
    C14 C15 . 1.383(4) ?
    C14 H14 . 0.9300 ?
    C15 C16 . 1.380(4) ?
    C15 C18 . 1.497(4) ?
    C16 C17 . 1.372(3) ?
    C16 H16 . 0.9300 ?
    C17 H17 . 0.9300 ?
    C18 H18A . 0.9600 ?
    C18 H18B . 0.9600 ?
    C18 H18C . 0.9600 ?
    N2 S1 . 1.6311(17) ?
    O2 S1 . 1.4234(15) ?
    O3 S1 . 1.4281(16) ?
loop_
    _geom_angle_atom_site_label_1
    _geom_angle_atom_site_label_2
    _geom_angle_atom_site_label_3
    _geom_angle_site_symmetry_1
    _geom_angle_site_symmetry_3
    _geom_angle
    _geom_angle_publ_flag
    F1 C1 C2 . . 119.3(2) ?
    F1 C1 C6 . . 119.3(2) ?
    C2 C1 C6 . . 121.4(2) ?
    C3 C2 F2 . . 120.1(2) ?
    C3 C2 C1 . . 121.2(2) ?
    F2 C2 C1 . . 118.7(2) ?
    C2 C3 C4 . . 118.6(2) ?
    C2 C3 H3 . . 120.7 ?
    C4 C3 H3 . . 120.7 ?
    C3 C4 C5 . . 120.3(2) ?
    C3 C4 H4 . . 119.9 ?
    C5 C4 H4 . . 119.9 ?
    C4 C5 C6 . . 121.1(2) ?
    C4 C5 H5 . . 119.4 ?
    C6 C5 H5 . . 119.4 ?
    C1 C6 C5 . . 117.3(2) ?
    C1 C6 C7 . . 120.6(2) ?
    C5 C6 C7 . . 121.8(2) ?
    O1 C7 N1 . . 122.5(2) ?
    O1 C7 C6 . . 119.0(2) ?
    N1 C7 C6 . . 118.36(19) ?
    N1 C8 C9 . . 110.67(17) ?
    N1 C8 H8A . . 109.5 ?
    C9 C8 H8A . . 109.5 ?
    N1 C8 H8B . . 109.5 ?
    C9 C8 H8B . . 109.5 ?
    H8A C8 H8B . . 108.1 ?
    N2 C9 C8 . . 109.02(18) ?
    N2 C9 H9A . . 109.9 ?
    C8 C9 H9A . . 109.9 ?
    N2 C9 H9B . . 109.9 ?
    C8 C9 H9B . . 109.9 ?
    H9A C9 H9B . . 108.3 ?
    N2 C10 C11 . . 109.02(16) ?
    N2 C10 H10A . . 109.9 ?
    C11 C10 H10A . . 109.9 ?
    N2 C10 H10B . . 109.9 ?
    C11 C10 H10B . . 109.9 ?
    H10A C10 H10B . . 108.3 ?
    N1 C11 C10 . . 110.57(17) ?
    N1 C11 H11A . . 109.5 ?
    C10 C11 H11A . . 109.5 ?
    N1 C11 H11B . . 109.5 ?
    C10 C11 H11B . . 109.5 ?
    H11A C11 H11B . . 108.1 ?
    C13 C12 C17 . . 119.3(2) ?
    C13 C12 S1 . . 120.31(18) ?
    C17 C12 S1 . . 120.34(18) ?
    C14 C13 C12 . . 119.8(2) ?
    C14 C13 H13 . . 120.1 ?
    C12 C13 H13 . . 120.1 ?
    C13 C14 C15 . . 121.6(2) ?
    C13 C14 H14 . . 119.2 ?
    C15 C14 H14 . . 119.2 ?
    C16 C15 C14 . . 117.7(3) ?
    C16 C15 C18 . . 121.7(3) ?
    C14 C15 C18 . . 120.6(3) ?
    C17 C16 C15 . . 121.9(2) ?
    C17 C16 H16 . . 119.0 ?
    C15 C16 H16 . . 119.0 ?
    C16 C17 C12 . . 119.6(2) ?
    C16 C17 H17 . . 120.2 ?
    C12 C17 H17 . . 120.2 ?
    C15 C18 H18A . . 109.5 ?
    C15 C18 H18B . . 109.5 ?
    H18A C18 H18B . . 109.5 ?
    C15 C18 H18C . . 109.5 ?
    H18A C18 H18C . . 109.5 ?
    H18B C18 H18C . . 109.5 ?
    C7 N1 C8 . . 120.31(17) ?
    C7 N1 C11 . . 125.61(17) ?
    C8 N1 C11 . . 114.06(16) ?
    C9 N2 C10 . . 111.79(16) ?
    C9 N2 S1 . . 117.19(14) ?
    C10 N2 S1 . . 118.30(13) ?
    O2 S1 O3 . . 119.91(10) ?
    O2 S1 N2 . . 106.66(9) ?
    O3 S1 N2 . . 106.31(9) ?
    O2 S1 C12 . . 108.06(10) ?
    O3 S1 C12 . . 107.97(10) ?
    N2 S1 C12 . . 107.32(9) ?
loop_
    _geom_torsion_atom_site_label_1
    _geom_torsion_atom_site_label_2
    _geom_torsion_atom_site_label_3
    _geom_torsion_atom_site_label_4
    _geom_torsion_site_symmetry_1
    _geom_torsion_site_symmetry_2
    _geom_torsion_site_symmetry_3
    _geom_torsion_site_symmetry_4
    _geom_torsion
    _geom_torsion_publ_flag
    F1 C1 C2 C3 . . . . 180.0(2) ?
    C6 C1 C2 C3 . . . . -0.2(4) ?
    F1 C1 C2 F2 . . . . 0.8(3) ?
    C6 C1 C2 F2 . . . . -179.4(2) ?
    F2 C2 C3 C4 . . . . 178.9(2) ?
    C1 C2 C3 C4 . . . . -0.2(4) ?
    C2 C3 C4 C5 . . . . 0.4(4) ?
    C3 C4 C5 C6 . . . . -0.1(4) ?
    F1 C1 C6 C5 . . . . -179.7(2) ?
    C2 C1 C6 C5 . . . . 0.5(3) ?
    F1 C1 C6 C7 . . . . -5.4(3) ?
    C2 C1 C6 C7 . . . . 174.8(2) ?
    C4 C5 C6 C1 . . . . -0.3(3) ?
    C4 C5 C6 C7 . . . . -174.6(2) ?
    C1 C6 C7 O1 . . . . -76.6(3) ?
    C5 C6 C7 O1 . . . . 97.4(3) ?
    C1 C6 C7 N1 . . . . 106.4(2) ?
    C5 C6 C7 N1 . . . . -79.5(3) ?
    N1 C8 C9 N2 . . . . 55.6(2) ?
    N2 C10 C11 N1 . . . . -54.7(2) ?
    C17 C12 C13 C14 . . . . 1.0(3) ?
    S1 C12 C13 C14 . . . . 179.43(16) ?
    C12 C13 C14 C15 . . . . 0.5(3) ?
    C13 C14 C15 C16 . . . . -2.0(3) ?
    C13 C14 C15 C18 . . . . 176.9(2) ?
    C14 C15 C16 C17 . . . . 2.1(3) ?
    C18 C15 C16 C17 . . . . -176.9(2) ?
    C15 C16 C17 C12 . . . . -0.6(3) ?
    C13 C12 C17 C16 . . . . -1.0(3) ?
    S1 C12 C17 C16 . . . . -179.41(17) ?
    O1 C7 N1 C8 . . . . -4.0(3) ?
    C6 C7 N1 C8 . . . . 172.92(19) ?
    O1 C7 N1 C11 . . . . 178.1(2) ?
    C6 C7 N1 C11 . . . . -5.1(3) ?
    C9 C8 N1 C7 . . . . 127.7(2) ?
    C9 C8 N1 C11 . . . . -54.1(3) ?
    C10 C11 N1 C7 . . . . -128.3(2) ?
    C10 C11 N1 C8 . . . . 53.6(2) ?
    C8 C9 N2 C10 . . . . -60.2(2) ?
    C8 C9 N2 S1 . . . . 158.59(15) ?
    C11 C10 N2 C9 . . . . 59.8(2) ?
    C11 C10 N2 S1 . . . . -159.43(14) ?
    C9 N2 S1 O2 . . . . -44.59(18) ?
    C10 N2 S1 O2 . . . . 176.77(15) ?
    C9 N2 S1 O3 . . . . -173.63(15) ?
    C10 N2 S1 O3 . . . . 47.72(18) ?
    C9 N2 S1 C12 . . . . 71.02(17) ?
    C10 N2 S1 C12 . . . . -67.62(17) ?
    C13 C12 S1 O2 . . . . 18.83(19) ?
    C17 C12 S1 O2 . . . . -162.78(17) ?
    C13 C12 S1 O3 . . . . 149.92(17) ?
    C17 C12 S1 O3 . . . . -31.70(19) ?
    C13 C12 S1 N2 . . . . -95.85(17) ?
    C17 C12 S1 N2 . . . . 82.53(18) ?
loop_
    _geom_hbond_atom_site_label_D
    _geom_hbond_atom_site_label_H
    _geom_hbond_atom_site_label_A
    _geom_hbond_site_symmetry_A
    _geom_hbond_distance_DH
    _geom_hbond_distance_HA
    _geom_hbond_distance_DA
    _geom_hbond_angle_DHA
    C4 H4 O3 3_665 0.93 2.58 3.495(3) 169.3
    C8 H8A O3 1_545 0.97 2.34 3.255(3) 156.8
    C10 H10B O1 1_565 0.97 2.48 3.402(3) 159.2
    C8 H8B F1 4_566 0.97 2.57 3.518(3) 165.0
    C11 H11A F2 4_566 0.97 2.56 3.296(3) 133.1
_iucr_refine_instructions_details
;
TITL Q in P2(1)/c
CELL  0.71073  17.0456   7.6026  15.5113   90.000  113.513   90.000
ZERR     4.00   0.0004   0.0001   0.0003    0.000    0.001    0.000
LATT   1
SYMM  - X, 1/2 + Y, 1/2 - Z
SFAC  C    H    N    O    F    S
UNIT  72   72   8    12   8    4
SIZE 0.28 0.26 0.20
MERG   2
FMAP   2
PLAN   20
ACTA
BOND   $H
HTAB C8 F1_$2
EQIV $2 X, -Y+1/2, +Z+1/2
HTAB C11 F2_$2
EQIV $2 X, -Y+1/2, +Z+1/2
HTAB C8 O3_$3
EQIV $3 X, Y-1, Z
HTAB C4 O3_$4
EQIV $4 -X+1, -Y+1, -Z
HTAB C10 O1_$5
EQIV $5 X, Y+1, Z
L.S.   4
TEMP    25.00
WGHT      0.0497      0.2500
FVAR       0.13322
C1    1    0.568419    0.185550   -0.195618    11.00000    0.06383    0.05743 =
         0.06252    0.00501    0.02683    0.00743
C2    1    0.502702    0.215404   -0.280766    11.00000    0.08713    0.05881 =
         0.05008    0.00160    0.02747    0.00869
C3    1    0.421011    0.227791   -0.288889    11.00000    0.07613    0.06276 =
         0.06092   -0.00376    0.01222    0.00609
AFIX  43
H3    2    0.376719    0.248541   -0.347028    11.00000   -1.20000
AFIX   0
C4    1    0.404667    0.209098   -0.209457    11.00000    0.06371    0.08222 =
         0.08758   -0.00083    0.02668    0.00116
AFIX  43
H4    2    0.348774    0.216547   -0.213733    11.00000   -1.20000
AFIX   0
C5    1    0.470628    0.179431   -0.123702    11.00000    0.08115    0.07073 =
         0.06896    0.00202    0.03737    0.00187
AFIX  43
H5    2    0.458731    0.167139   -0.070482    11.00000   -1.20000
AFIX   0
C6    1    0.554102    0.167595   -0.115267    11.00000    0.07019    0.03821 =
         0.05265   -0.00006    0.02267    0.00171
C7    1    0.625741    0.119779   -0.024119    11.00000    0.08041    0.04529 =
         0.05321    0.00375    0.02524    0.00554
C8    1    0.719873    0.199611    0.134280    11.00000    0.08800    0.04439 =
         0.05367    0.00701    0.01989    0.00951
AFIX  23
H8A   2    0.736926    0.077652    0.135264    11.00000   -1.20000
H8B   2    0.694362    0.213416    0.179700    11.00000   -1.20000
AFIX   0
C9    1    0.796910    0.315498    0.160922    11.00000    0.07352    0.04736 =
         0.05585    0.00944    0.01170    0.01646
AFIX  23
H9A   2    0.836393    0.290160    0.224852    11.00000   -1.20000
H9B   2    0.825985    0.293573    0.119476    11.00000   -1.20000
AFIX   0
C10   1    0.710387    0.545302    0.057118    11.00000    0.06459    0.04158 =
         0.05507    0.00780    0.01167    0.00801
AFIX  23
H10A  2    0.738212    0.527812    0.014081    11.00000   -1.20000
H10B  2    0.693796    0.667917    0.054252    11.00000   -1.20000
AFIX   0
C11   1    0.632718    0.430157    0.029313    11.00000    0.06725    0.04384 =
         0.05985    0.00369    0.01606    0.00958
AFIX  23
H11A  2    0.601462    0.458001    0.067882    11.00000   -1.20000
H11B  2    0.595394    0.452487   -0.035798    11.00000   -1.20000
AFIX   0
C12   1    0.913563    0.664493    0.158483    11.00000    0.06328    0.04117 =
         0.05218   -0.00358    0.00307   -0.00039
C13   1    0.989203    0.569115    0.191511    11.00000    0.06568    0.04990 =
         0.06232   -0.00115    0.00393    0.00261
AFIX  43
H13   2    1.002180    0.495054    0.243092    11.00000   -1.20000
AFIX   0
C14   1    1.044900    0.584325    0.147838    11.00000    0.06000    0.05777 =
         0.08879   -0.01532    0.01078   -0.00010
AFIX  43
H14   2    1.095240    0.519117    0.170162    11.00000   -1.20000
AFIX   0
C15   1    1.027899    0.694300    0.071458    11.00000    0.08165    0.05289 =
         0.07649   -0.02010    0.02281   -0.01599
C16   1    0.951336    0.784819    0.038277    11.00000    0.08992    0.05593 =
         0.06383   -0.00158    0.01650   -0.00917
AFIX  43
H16   2    0.937840    0.856492   -0.014285    11.00000   -1.20000
AFIX   0
C17   1    0.894588    0.772148    0.080558    11.00000    0.07035    0.05133 =
         0.05960    0.00313    0.00815    0.00279
AFIX  43
H17   2    0.843670    0.835392    0.057104    11.00000   -1.20000
AFIX   0
C18   1    1.091584    0.715596    0.028022    11.00000    0.10956    0.08935 =
         0.11980   -0.03074    0.05822   -0.02714
AFIX 137
H18A  2    1.063309    0.760701   -0.034672    11.00000   -1.50000
H18B  2    1.116765    0.603578    0.025941    11.00000   -1.50000
H18C  2    1.135506    0.796161    0.064949    11.00000   -1.50000
AFIX   0
N1    3    0.657309    0.244032    0.041036    11.00000    0.07432    0.03731 =
         0.05053    0.00235    0.01436    0.00614
N2    3    0.769659    0.500273    0.153334    11.00000    0.06620    0.03979 =
         0.05186    0.00576    0.00899    0.00891
O1    4    0.650593   -0.033013   -0.010819    11.00000    0.13825    0.04623 =
         0.06816   -0.00246    0.01046    0.02012
O2    4    0.886378    0.572695    0.304076    11.00000    0.09344    0.07344 =
         0.04706    0.00312    0.00881    0.01055
O3    4    0.797535    0.808532    0.202328    11.00000    0.08342    0.04883 =
         0.07616   -0.00870    0.01689    0.01281
F1    5    0.648946    0.174064   -0.190693    11.00000    0.07944    0.13275 =
         0.08790    0.02911    0.04215    0.01909
F2    5    0.520794    0.230303   -0.357732    11.00000    0.12498    0.13011 =
         0.06025    0.02008    0.04370    0.03418
S1    6    0.841545    0.644920    0.212829    11.00000    0.07239    0.04872 =
         0.05009   -0.00186    0.00846    0.00831
HKLF 4  1.0  1.00  0.00  0.00  0.00  1.00  0.00  0.00  0.00  1.00
REM Highest difference peak  0.159,  deepest hole -0.196,  1-sigma level  0.028
REM  Q in P2(1)/c
REM R1 =  0.0323 for   1930 Fo > 4sig(Fo)  and  0.0417 for all   2359 data
REM    237 parameters refined using      0 restraints
END
;
data_global
_journal_date_recd_electronic     2012-12-19
_journal_date_accepted     2012-12-22
_journal_name_full     'Acta Crystallographica, Section E'
_journal_year     2013
_journal_volume     69
_journal_issue      2
_journal_page_first     o185
_journal_page_last     o185
_journal_paper_category     QO
_journal_paper_doi     10.1107/S1600536812051690
_journal_coeditor_code     SJ5290
_publ_contact_author_name     'S. Sreenivasa'
_publ_contact_author_address
;
Department of Studies and Research in Chemistry
Tumkur University, Tumkur
Karnataka 572 103, India
;
_publ_contact_author_email     'drsreenivasa@yahoo.co.in'
_publ_contact_author_fax     ?
_publ_contact_author_phone     ?
_publ_section_title
;
(2,3-Difluorophenyl)(4-tosylpiperazin-1-yl)methanone
;
loop_
    _publ_author_name
    _publ_author_footnote
    _publ_author_address
    'Sreenivasa, S.' .
;
Department of Studies and Research in Chemistry
Tumkur University, Tumkur
Karnataka 572 103, India
;
    'ManojKumar, K. E.' .
;
Department of Studies and Research in Chemistry
Tumkur University, Tumkur
Karnataka 572 103, India
;
    'Suchetan, P. A.' .
;
Department of Studies and Research in Chemistry, U.C.S.,
Tumkur University, Tumkur
Karnataka 572 103, India
;
    'Tonannavar, J.' .
;
Department of Physics, Karnatak University, Dharwad, Karnataka 580 003, India
;
    'Chavan, Yashshwita' .
;
Department of Physics, Karnatak University, Dharwad, Karnataka 580 003, India
;
    'Palakshamurthy, B. S.' .
;
Department of Studies and Research in Physics, U.C.S.,
Tumkur University, Tumkur
Karnataka 572 103, India
;
