# Supplementary material for: (2,3-Difluoro­phen­yl)(4-tosyl­piperazin-1-yl)methanone
Source: Acta Crystallogr Sect E Struct Rep Online. 2013 Jan 4;69(Pt 2):o185. doi: 10.1107/S1600536812051690 (PMC3569247; doi:10.1107/S1600536812051690)
Supplement: Supplementary file 2 [file e-69-0o185-Isup2.hkl]

# 
# h,k,l, Fc-squared, Fo-squared, sigma(Fo-squared) and status flag 
# 
data_I
_shelx_title ' Q in P2(1)/c' 
_shelx_refln_list_code          4 
_shelx_F_calc_maximum      246.57 
_exptl_crystal_F_000       792.00 
_reflns_d_resolution_high  0.9346 
 
loop_ 
 _symmetry_equiv_pos_as_xyz 
 'x, y, z' 
 '-x, y+1/2, -z+1/2' 
 '-x, -y, -z' 
 'x, -y-1/2, z-1/2' 
 
_cell_length_a    17.0456 
_cell_length_b     7.6026 
_cell_length_c    15.5113 
_cell_angle_alpha  90.000 
_cell_angle_beta  113.513 
_cell_angle_gamma  90.000 
 
_shelx_F_squared_multiplier     1.000 
 
loop_ 
 _refln_index_h 
 _refln_index_k 
 _refln_index_l 
 _refln_F_squared_calc 
 _refln_F_squared_meas 
 _refln_F_squared_sigma 
 _refln_observed_status 
   2   0   0     4286.19     3927.79     44.34 o 
   3   0   0       54.31       49.42      1.83 o 
   4   0   0     3562.30     3469.27     34.79 o 
   5   0   0       26.29       21.63      1.98 o 
   6   0   0     1512.78     1417.77     19.38 o 
   7   0   0     1210.00     1273.92     18.40 o 
   8   0   0      112.18      105.19      4.46 o 
   9   0   0       20.37       36.61      3.65 o 
  10   0   0       97.48       83.63      9.51 o 
  11   0   0      172.41      183.11     14.49 o 
  12   0   0        5.05        3.25      1.76 o 
  13   0   0       63.30       54.61      3.95 o 
  14   0   0      125.90      136.49     15.29 o 
  15   0   0      166.15      145.33     10.20 o 
  16   0   0      166.95      214.58     13.02 o 
   1   1   0        8.09        2.09      0.41 o 
   2   1   0    15260.36    14642.90    100.34 o 
   3   1   0      297.32      281.80      2.95 o 
   4   1   0     2228.69     2129.52     14.91 o 
   5   1   0      174.63      152.47      2.72 o 
   6   1   0      202.82      192.01      3.91 o 
   7   1   0      576.88      611.21      6.64 o 
   8   1   0     1312.27     1288.06     12.46 o 
   9   1   0      775.89      827.25      9.37 o 
  10   1   0        0.09        0.37      0.91 o 
  11   1   0        0.05       -1.01      1.01 o 
  12   1   0      363.52      374.34      7.17 o 
  13   1   0      158.28      160.59      5.75 o 
  14   1   0       24.01       25.87      2.73 o 
  15   1   0        6.82        8.05      3.09 o 
  16   1   0        0.83       -0.09      3.00 o 
   0   2   0    27347.42    26114.67    226.26 o 
   1   2   0     2549.80     2633.44     28.95 o 
   2   2   0     5293.88     5295.50     29.78 o 
   3   2   0     4582.25     4676.97     29.10 o 
   4   2   0       17.48       20.24      0.92 o 
   5   2   0      232.73      225.16      3.07 o 
   6   2   0      110.14      108.84      2.61 o 
   7   2   0      197.35      216.89      3.58 o 
   8   2   0      809.56      846.05      8.59 o 
   9   2   0       14.86       17.77      1.67 o 
  10   2   0       19.96       17.64      1.73 o 
  11   2   0        0.00       -0.63      1.42 o 
  12   2   0      105.21       97.75      4.21 o 
  13   2   0      156.75      164.26      6.63 o 
  14   2   0        4.73        0.72      2.07 o 
  15   2   0       10.01       11.38      3.50 o 
  16   2   0       48.07       57.93     10.76 o 
   1   3   0     1050.78     1106.40      7.94 o 
   2   3   0      400.49      384.05      3.60 o 
   3   3   0      479.86      508.48      4.77 o 
   4   3   0      219.19      220.24      2.98 o 
   5   3   0      445.93      485.70      5.01 o 
   6   3   0     1805.50     1862.40     13.38 o 
   7   3   0      626.40      673.66      7.25 o 
   8   3   0      102.67      108.38      2.96 o 
   9   3   0       79.38       90.43      2.78 o 
  10   3   0        5.55        4.26      1.41 o 
  11   3   0       20.73       27.07      2.61 o 
  12   3   0       35.12       33.58      4.32 o 
  13   3   0       63.67       71.04      8.34 o 
  14   3   0       12.28       11.97      4.08 o 
  15   3   0      107.47      118.10      9.10 o 
   0   4   0      818.47      926.11     10.57 o 
   1   4   0      911.80     1011.87     13.55 o 
   2   4   0        1.14       -0.52      0.56 o 
   3   4   0      656.23      690.80      6.08 o 
   4   4   0      808.42      891.23      8.40 o 
   5   4   0      279.70      274.48      4.45 o 
   6   4   0      254.30      241.42      4.32 o 
   7   4   0      419.01      434.81      7.94 o 
   8   4   0       25.33       24.72      3.53 o 
   9   4   0      488.31      498.22      9.15 o 
  10   4   0      167.71      181.39      7.50 o 
  11   4   0      140.66      131.38      7.00 o 
  12   4   0        1.48       -0.85      2.49 o 
  13   4   0      128.76      144.28      9.25 o 
  14   4   0        2.22       -0.21      6.79 o 
   1   5   0       24.78       32.62      1.87 o 
   2   5   0      823.03      805.25     10.13 o 
   3   5   0       10.51       13.20      1.69 o 
   4   5   0      136.58      123.64      4.11 o 
   5   5   0      303.27      293.29      7.02 o 
   6   5   0        1.10        1.24      2.31 o 
   7   5   0      236.24      252.26      8.24 o 
   8   5   0        8.85       11.52      2.94 o 
   9   5   0       59.26       55.69      4.13 o 
  10   5   0      248.84      248.58      8.93 o 
  11   5   0      207.91      204.99     16.81 o 
  12   5   0      175.15      204.42     10.60 o 
  13   5   0       75.96       82.60      8.01 o 
   0   6   0      270.76      258.74     27.74 o 
   1   6   0        0.38        0.00      2.12 o 
   2   6   0      287.83      290.98      8.06 o 
   3   6   0      761.47      724.39     13.46 o 
   4   6   0       20.32       10.00      3.19 o 
   5   6   0       55.47       48.59      5.23 o 
   6   6   0        5.47        7.44      2.09 o 
   7   6   0       18.00       23.52      2.95 o 
   8   6   0      165.55      153.02      6.13 o 
   9   6   0        0.01        0.22      2.24 o 
  10   6   0       37.02       39.74      4.58 o 
  11   6   0        0.15        0.28      3.20 o 
   1   7   0       86.89       88.45      8.38 o 
   2   7   0       14.49       14.34      4.19 o 
   3   7   0        0.00        2.30      2.98 o 
   4   7   0       92.79      110.08      8.60 o 
   5   7   0      106.26       86.96      7.80 o 
   6   7   0       17.47       21.91      4.59 o 
   7   7   0        2.81        1.02      2.98 o 
   8   7   0       30.50       21.52      7.36 o 
   0   8   0      100.81       93.99     11.89 o 
   1   8   0        1.45        0.20      3.39 o 
   2   8   0       49.09       40.45      6.20 o 
   3   8   0       10.96       14.82      5.66 o 
 -17   1   1        1.79        1.70      5.10 o 
 -16   1   1        0.36        2.74      2.85 o 
 -15   1   1      132.97      135.58      6.37 o 
 -14   1   1      135.98      143.73      5.93 o 
 -13   1   1       13.41        8.34      1.80 o 
 -12   1   1        5.82        3.51      1.36 o 
 -11   1   1       17.28       18.82      1.80 o 
 -10   1   1       44.62       41.55      2.32 o 
  -9   1   1      704.95      702.54      9.07 o 
  -8   1   1       55.65       54.57      2.40 o 
  -7   1   1      334.37      345.65      5.40 o 
  -6   1   1       10.47       11.00      1.25 o 
  -5   1   1     1917.37     1765.60     12.94 o 
  -4   1   1     3927.05     3812.85     25.08 o 
  -3   1   1      212.75      244.19      2.92 o 
  -2   1   1     2045.18     2031.69     15.45 o 
  -1   1   1      831.47      779.61      6.16 o 
   0   1   1      401.46      326.92      2.85 o 
   1   1   1    15780.73    15034.81     88.49 o 
   2   1   1      333.61      333.69      3.18 o 
   3   1   1       98.88       92.85      1.57 o 
   4   1   1      250.38      308.27      3.49 o 
   5   1   1      749.35      675.62      6.16 o 
   6   1   1      487.75      513.75      5.72 o 
   7   1   1       15.32       10.20      1.08 o 
   8   1   1       25.09       28.82      1.82 o 
   9   1   1        0.06       -0.11      0.95 o 
  10   1   1      105.07      111.09      3.51 o 
  11   1   1      201.68      192.46      4.55 o 
  12   1   1        3.95        1.47      1.68 o 
  13   1   1       41.70       43.24      3.24 o 
  14   1   1      221.59      230.48      6.94 o 
  15   1   1        2.21        0.95      3.12 o 
  16   1   1       13.12       13.45      4.99 o 
 -16   2   1       25.96       26.70      5.39 o 
 -15   2   1        9.02       11.15      3.57 o 
 -14   2   1       22.08       24.85      3.53 o 
 -13   2   1      137.39      139.99      8.02 o 
 -12   2   1      147.70      146.36      4.42 o 
 -11   2   1      156.41      145.12      3.88 o 
 -10   2   1      237.82      239.13      4.71 o 
  -9   2   1      799.10      833.56      9.41 o 
  -8   2   1      470.53      481.14      5.77 o 
  -7   2   1     1438.16     1282.36     11.79 o 
  -6   2   1      198.92      228.80      3.19 o 
  -5   2   1     1719.25     1744.89     13.72 o 
  -4   2   1      715.96      719.38      6.45 o 
  -3   2   1      519.59      491.09      5.39 o 
  -2   2   1     2008.55     1970.90     14.05 o 
  -1   2   1    17599.89    16842.44    107.76 o 
   0   2   1       72.86       57.99      1.23 o 
   1   2   1    15034.95    15152.10    151.77 o 
   2   2   1      543.44      647.46     15.07 o 
   3   2   1      544.21      652.38      5.50 o 
   4   2   1      123.44      127.56      1.95 o 
   5   2   1      339.22      397.15      4.89 o 
   6   2   1     1214.71     1256.40     11.00 o 
   7   2   1     2083.37     2173.81     17.40 o 
   8   2   1        8.03        7.69      1.07 o 
   9   2   1      215.98      216.91      4.35 o 
  10   2   1        9.92       10.75      1.90 o 
  11   2   1       92.46       88.05      3.94 o 
  12   2   1       72.66       71.93      3.94 o 
  13   2   1      265.22      272.78      6.69 o 
  14   2   1      118.56      118.69      5.47 o 
  15   2   1       98.04      121.28      8.25 o 
 -15   3   1       14.85       20.88      4.49 o 
 -14   3   1      154.82      156.91      7.74 o 
 -13   3   1        0.16       -1.50      2.24 o 
 -12   3   1       65.34       64.62      4.61 o 
 -11   3   1      534.87      546.45     11.15 o 
 -10   3   1      318.99      320.13      5.56 o 
  -9   3   1       84.32       78.09      2.55 o 
  -8   3   1       16.85       14.56      1.40 o 
  -7   3   1      669.01      649.47      6.73 o 
  -6   3   1     1167.58     1271.28     11.66 o 
  -5   3   1     1416.16     1377.45     10.56 o 
  -4   3   1        0.53       -0.62      0.75 o 
  -3   3   1     1636.56     1694.63     14.85 o 
  -2   3   1       95.77       78.12      2.03 o 
  -1   3   1      571.42      654.31      5.33 o 
   0   3   1      908.91      931.07      7.38 o 
   1   3   1     2033.38     1947.69     12.87 o 
   2   3   1      556.23      549.06      4.81 o 
   3   3   1      744.10      810.87      6.71 o 
   4   3   1      776.19      830.94      6.49 o 
   5   3   1     2045.23     2159.03     15.95 o 
   6   3   1       34.75       35.06      2.19 o 
   7   3   1      175.82      158.88      2.86 o 
   8   3   1       52.49       44.67      2.09 o 
   9   3   1       15.97       12.33      1.70 o 
  10   3   1       56.11       61.45      3.78 o 
  11   3   1      797.37      813.50     11.54 o 
  12   3   1      147.10      123.41      6.04 o 
  13   3   1        3.28        4.14      2.97 o 
  14   3   1       51.15       46.88      6.12 o 
  15   3   1       20.06       12.97      4.35 o 
 -14   4   1        0.57        1.90      3.25 o 
 -13   4   1       70.25       78.03      5.99 o 
 -12   4   1      105.82       90.29      6.19 o 
 -11   4   1      156.07      144.56      7.00 o 
 -10   4   1      228.20      212.16      6.98 o 
  -9   4   1      137.52      129.48      4.67 o 
  -8   4   1        1.75       -0.51      1.26 o 
  -7   4   1       30.15       19.60      1.93 o 
  -6   4   1        0.37        1.96      1.06 o 
  -5   4   1     1773.54     1870.74     18.41 o 
  -4   4   1      111.26      108.84      3.21 o 
  -3   4   1      723.89      814.88      9.02 o 
  -2   4   1     3197.94     3360.78     26.72 o 
  -1   4   1     1205.96     1200.74     10.41 o 
   0   4   1     4835.15     5068.21     32.12 o 
   1   4   1      228.72      219.67      3.01 o 
   2   4   1       64.05       95.11      2.59 o 
   3   4   1        4.02        6.65      1.08 o 
   4   4   1      205.23      201.12      2.85 o 
   5   4   1       39.56       37.07      1.82 o 
   6   4   1        0.12       -1.01      1.02 o 
   7   4   1      411.76      419.76      8.07 o 
   8   4   1       67.68       71.10      4.03 o 
   9   4   1      559.54      543.05     10.10 o 
  10   4   1      112.48      127.27      5.61 o 
  11   4   1      282.91      297.55     12.48 o 
  12   4   1        6.58        4.96      3.08 o 
  13   4   1      312.15      336.99     13.41 o 
  14   4   1       16.45       22.38      5.38 o 
 -13   5   1       85.11       61.47     16.42 o 
 -12   5   1       27.98       27.84      4.08 o 
 -11   5   1       32.60       35.58      4.46 o 
 -10   5   1       13.98        9.81      2.91 o 
  -9   5   1        7.56        5.32      2.33 o 
  -8   5   1      322.60      334.77     10.87 o 
  -7   5   1       34.63       39.12      4.07 o 
  -6   5   1       54.14       51.78      3.26 o 
  -5   5   1       17.72       21.18      2.25 o 
  -4   5   1       15.61       20.11      2.13 o 
  -3   5   1       16.04       12.70      1.64 o 
  -2   5   1       11.52        8.16      1.45 o 
  -1   5   1      220.69      209.74      4.55 o 
   0   5   1       96.06       94.74      4.08 o 
   1   5   1        0.02       -0.89      0.89 o 
   2   5   1       65.38       68.24      2.54 o 
   3   5   1      229.69      240.34      5.01 o 
   4   5   1       42.20       46.47      3.08 o 
   5   5   1       75.61       65.04      5.82 o 
   6   5   1        1.01        1.82      1.56 o 
   7   5   1        0.41        0.02      1.66 o 
   8   5   1        5.23        2.41      1.98 o 
   9   5   1       23.79       24.41      3.05 o 
  10   5   1      162.77      146.81      7.83 o 
  11   5   1      109.11       95.71      6.74 o 
  12   5   1        1.98        4.84      3.94 o 
 -11   6   1       13.23       23.21      4.80 o 
 -10   6   1        4.47       12.07      3.12 o 
  -9   6   1        3.32        6.18      2.49 o 
  -8   6   1      193.31      184.26     10.33 o 
  -7   6   1        6.85        7.27      2.11 o 
  -6   6   1      510.52      560.28     10.92 o 
  -5   6   1        9.83       13.75      2.39 o 
  -4   6   1       47.77       49.07      3.84 o 
  -3   6   1       76.93       75.22      4.80 o 
  -2   6   1       19.54       16.07      3.02 o 
  -1   6   1       36.06       39.52      3.65 o 
   0   6   1      684.35      666.52     12.71 o 
   1   6   1      302.48      286.54      7.91 o 
   2   6   1       17.47       13.12      2.97 o 
   3   6   1     1978.46     2124.95     32.37 o 
   4   6   1       44.09       45.92      5.95 o 
   5   6   1      314.56      327.44      9.65 o 
   6   6   1       52.32       51.82      3.87 o 
   7   6   1       11.53        9.59      2.39 o 
   8   6   1        1.67        2.28      2.29 o 
   9   6   1      154.67      167.91      7.70 o 
  10   6   1        0.03        0.50      2.46 o 
  -8   7   1      101.73      116.64     13.59 o 
  -7   7   1        8.37        2.83      3.96 o 
  -6   7   1       38.71       30.14      4.99 o 
  -5   7   1        0.38        2.72      2.98 o 
  -4   7   1       74.34       63.13      6.41 o 
  -3   7   1      100.52       88.51      8.21 o 
  -2   7   1      290.97      292.54     10.01 o 
  -1   7   1      149.23      154.88      6.62 o 
   0   7   1        0.23       -2.38      2.38 o 
   1   7   1      742.72      729.85     20.02 o 
   2   7   1       11.53        4.32      3.96 o 
   3   7   1       34.34       31.15      5.20 o 
   4   7   1      121.61      108.37     19.25 o 
   5   7   1       34.48       53.01      6.41 o 
   6   7   1        5.89       10.55      3.96 o 
   7   7   1       24.49       35.64      5.39 o 
   8   7   1       30.37       21.52      6.79 o 
  -3   8   1       15.04       15.64      7.08 o 
  -2   8   1       46.10       55.73      7.00 o 
  -1   8   1       30.05       46.19      6.41 o 
   0   8   1      107.22      104.08      9.63 o 
   1   8   1        0.59       -0.53      3.13 o 
   2   8   1      117.42      101.87     18.12 o 
 -17   0   2       13.96        9.90      4.19 o 
 -16   0   2        8.56       18.34      4.59 o 
 -15   0   2      162.52      165.37      7.40 o 
 -14   0   2      109.81      100.41      6.72 o 
 -13   0   2      158.97      140.52      8.38 o 
 -12   0   2        9.60       10.32      1.95 o 
 -11   0   2       21.34       28.70      2.47 o 
 -10   0   2      445.05      461.24      8.12 o 
  -9   0   2       17.15       13.70      2.89 o 
  -8   0   2      586.16      657.16      8.56 o 
  -7   0   2     3386.57     3206.02     29.84 o 
  -6   0   2        8.03        6.32      0.76 o 
  -5   0   2     5553.41     5886.80     46.74 o 
  -4   0   2       48.58       52.57      3.43 o 
  -3   0   2    60797.61    55549.61    667.58 o 
  -2   0   2     3142.85     3220.05     45.44 o 
  -1   0   2    14101.50    13345.87    150.70 o 
   0   0   2     4885.26     4777.03     94.10 o 
   1   0   2    10723.40     9887.77     86.38 o 
   2   0   2     1644.81     1564.57     13.58 o 
   3   0   2     4729.25     4435.14     44.05 o 
   4   0   2     2711.62     2789.74     29.21 o 
   5   0   2     1029.80     1061.82     13.29 o 
   6   0   2      947.48      859.78     11.78 o 
   7   0   2      602.69      652.44     14.06 o 
   8   0   2       27.13       38.57      2.83 o 
   9   0   2       10.54       14.48      2.00 o 
  10   0   2     1018.73     1085.44     22.03 o 
  11   0   2      619.15      655.94     14.23 o 
  12   0   2     1142.36     1218.92     27.22 o 
  13   0   2       24.19       20.82      5.39 o 
  14   0   2        9.56        3.15      4.19 o 
  15   0   2      135.58      117.20     14.16 o 
 -17   1   2        0.79        3.21      2.94 o 
 -16   1   2       88.45       86.30      5.56 o 
 -15   1   2      179.63      185.75      6.17 o 
 -14   1   2      148.32      170.07      5.22 o 
 -13   1   2       27.84       29.20      2.24 o 
 -12   1   2       20.15       17.78      1.96 o 
 -11   1   2      127.57      143.11      3.87 o 
 -10   1   2      265.08      280.83      5.20 o 
  -9   1   2      470.67      519.10      7.09 o 
  -8   1   2     1311.29     1366.37     13.63 o 
  -7   1   2      634.08      660.12      6.75 o 
  -6   1   2     1064.60     1031.33     12.80 o 
  -5   1   2     4526.97     4398.35     36.07 o 
  -4   1   2       40.07       40.01      1.79 o 
  -3   1   2     1192.85     1085.39      9.44 o 
  -2   1   2      911.02      853.39      6.70 o 
  -1   1   2       26.09       33.13      0.73 o 
   0   1   2     7342.39     7354.16     52.60 o 
   1   1   2    16441.36    15991.20     97.14 o 
   2   1   2     5168.33     5187.49     32.00 o 
   3   1   2     2170.38     2146.95     15.48 o 
   4   1   2     4867.85     4716.79     31.34 o 
   5   1   2      259.66      291.01      3.75 o 
   6   1   2        7.77        9.45      1.03 o 
   7   1   2        0.16       -0.13      0.70 o 
   8   1   2        1.70       -0.38      0.88 o 
   9   1   2       24.05       20.80      1.64 o 
  10   1   2      185.26      190.76      5.52 o 
  11   1   2        0.42       -1.60      1.60 o 
  12   1   2        3.48        0.11      1.76 o 
  13   1   2      183.31      178.58      6.25 o 
  14   1   2       17.21       24.09      3.34 o 
  15   1   2        1.95        3.05      2.61 o 
 -16   2   2        0.11       -2.83      3.60 o 
 -15   2   2        1.28        1.44      2.71 o 
 -14   2   2        0.23       -1.77      1.77 o 
 -13   2   2        4.78        1.03      1.54 o 
 -12   2   2        4.82        5.19      1.34 o 
 -11   2   2      185.02      193.86      4.71 o 
 -10   2   2      207.74      225.40      4.95 o 
  -9   2   2      432.75      428.38      6.00 o 
  -8   2   2      512.86      553.97      8.24 o 
  -7   2   2      213.63      179.59      2.91 o 
  -6   2   2       34.72       38.16      1.47 o 
  -5   2   2      587.00      589.97      6.58 o 
  -4   2   2      145.27      130.65      2.69 o 
  -3   2   2       15.01       21.47      1.38 o 
  -2   2   2       62.75       66.29      1.53 o 
  -1   2   2     7860.43     7985.72     61.86 o 
   0   2   2     2695.32     2723.56     18.76 o 
   1   2   2    18836.90    18783.39    120.40 o 
   2   2   2     5040.71     5278.31     28.65 o 
   3   2   2     1665.31     1620.28     10.89 o 
   4   2   2      311.05      352.80      3.45 o 
   5   2   2      871.46      949.56      8.04 o 
   6   2   2      734.39      741.61      7.57 o 
   7   2   2      130.92      131.91      2.91 o 
   8   2   2       47.36       49.58      2.26 o 
   9   2   2      186.15      178.43      4.67 o 
  10   2   2      324.75      303.83      6.40 o 
  11   2   2      137.29      146.97      4.98 o 
  12   2   2       31.25       35.77      3.26 o 
  13   2   2       27.54       32.25      3.76 o 
  14   2   2      369.44      345.55      9.56 o 
  15   2   2        0.00        3.22      3.22 o 
 -16   3   2        0.76       -3.40      5.10 o 
 -15   3   2       25.87       18.12      6.79 o 
 -14   3   2        9.74       11.04      4.74 o 
 -13   3   2        3.95       -1.36      2.05 o 
 -12   3   2        5.80       10.08      2.33 o 
 -11   3   2       54.18       61.34      3.71 o 
 -10   3   2       13.08       14.41      1.75 o 
  -9   3   2     1141.77     1152.97     11.45 o 
  -8   3   2      138.53      133.10      5.05 o 
  -7   3   2       53.85       60.70      1.98 o 
  -6   3   2     1118.41     1140.91      9.88 o 
  -5   3   2      181.37      188.33      3.84 o 
  -4   3   2     2332.92     2330.93     21.00 o 
  -3   3   2      145.94      159.45      3.13 o 
  -2   3   2      974.26      971.90      8.99 o 
  -1   3   2      469.47      490.45      4.61 o 
   0   3   2      699.92      704.15      5.80 o 
   1   3   2      460.49      449.41      4.29 o 
   2   3   2     1593.26     1531.26     10.04 o 
   3   3   2      385.94      411.04      4.03 o 
   4   3   2      412.47      411.09      4.65 o 
   5   3   2       81.61       93.26      2.17 o 
   6   3   2      172.38      181.16      2.95 o 
   7   3   2        0.08        0.29      1.07 o 
   8   3   2        0.03       -0.67      1.15 o 
   9   3   2        1.88        3.06      1.41 o 
  10   3   2      130.67      129.74      4.20 o 
  11   3   2       13.60       11.20      2.36 o 
  12   3   2        0.24       -2.15      2.25 o 
  13   3   2        6.83       11.40      3.76 o 
  14   3   2      128.65      137.72     11.04 o 
 -15   4   2        0.23       -1.93      3.40 o 
 -14   4   2        6.44        6.59      3.79 o 
 -13   4   2       30.73       29.60      4.22 o 
 -12   4   2       83.09       86.97      7.79 o 
 -11   4   2        0.29       -1.33      2.49 o 
 -10   4   2      483.02      491.71     12.34 o 
  -9   4   2      110.38      127.91      5.23 o 
  -8   4   2       50.66       49.31      3.03 o 
  -7   4   2       69.18       76.93      3.49 o 
  -6   4   2      554.29      557.69      8.69 o 
  -5   4   2     1219.74     1244.95     18.95 o 
  -4   4   2     1207.14     1205.41     14.16 o 
  -3   4   2       23.36       37.05      3.55 o 
  -2   4   2        0.31       -0.59      1.02 o 
  -1   4   2      324.50      269.74      4.41 o 
   0   4   2     1106.94     1106.70      8.76 o 
   1   4   2     2586.44     2590.18     17.75 o 
   2   4   2      831.17      850.12      6.94 o 
   3   4   2        0.48       -0.11      0.60 o 
   4   4   2      275.75      261.94      4.31 o 
   5   4   2       49.43       50.61      2.15 o 
   6   4   2      734.44      748.92      9.32 o 
   7   4   2        1.31        3.38      1.49 o 
   8   4   2      505.47      494.40      9.33 o 
   9   4   2       22.15       15.70      2.47 o 
  10   4   2       48.66       49.70      4.19 o 
  11   4   2      164.09      155.29      8.34 o 
  12   4   2       57.52       61.86      5.87 o 
  13   4   2        4.53        1.82      3.42 o 
 -13   5   2        5.23        1.51      3.54 o 
 -12   5   2      165.92      161.00      8.09 o 
 -11   5   2       66.74       64.31      5.54 o 
 -10   5   2        1.56       -1.28      1.96 o 
  -9   5   2       10.10       14.73      2.91 o 
  -8   5   2      271.05      249.31      6.27 o 
  -7   5   2      188.26      168.92      5.05 o 
  -6   5   2      233.40      237.45      5.81 o 
  -5   5   2       49.57       41.93      3.05 o 
  -4   5   2       68.02       65.61      4.88 o 
  -3   5   2      141.35      154.75      4.05 o 
  -2   5   2      269.49      309.77      5.82 o 
  -1   5   2     1096.39     1093.90     12.60 o 
   0   5   2     1087.86     1110.28     11.40 o 
   1   5   2       12.34       20.37      1.59 o 
   2   5   2      874.36      915.41      9.36 o 
   3   5   2      508.26      481.66      7.53 o 
   4   5   2      459.88      469.92     10.59 o 
   5   5   2      157.69      160.79      5.06 o 
   6   5   2        0.50        2.26      1.60 o 
   7   5   2       64.75       60.33      6.05 o 
   8   5   2      183.46      182.34      6.41 o 
   9   5   2       23.06       28.81      3.44 o 
  10   5   2      522.70      514.39     11.56 o 
  11   5   2        0.04        4.15      2.91 o 
  12   5   2        3.01        5.55      3.94 o 
 -11   6   2       26.80       17.01      3.60 o 
 -10   6   2       97.68      104.01      6.75 o 
  -9   6   2       84.19       78.68      6.13 o 
  -8   6   2        0.01        3.45      2.38 o 
  -7   6   2       78.23       70.35      4.57 o 
  -6   6   2      149.89      134.65      5.44 o 
  -5   6   2       61.58       53.54      3.58 o 
  -4   6   2      384.02      396.15      7.90 o 
  -3   6   2      211.14      193.51      8.50 o 
  -2   6   2       50.82       47.57      4.01 o 
  -1   6   2      169.64      165.57      7.68 o 
   0   6   2      447.04      434.77      9.97 o 
   1   6   2      119.69      120.03      6.06 o 
   2   6   2     1268.81     1256.75     22.35 o 
   3   6   2        0.11       -2.58      2.58 o 
   4   6   2       89.28       84.59      7.40 o 
   5   6   2       24.31       21.82      3.48 o 
   6   6   2        3.57        8.03      2.62 o 
   7   6   2        5.77        4.99      2.12 o 
   8   6   2        4.00        5.68      2.30 o 
   9   6   2        0.44        2.70      2.24 o 
  10   6   2       14.78       28.79      5.38 o 
  -9   7   2       21.36       25.53      7.64 o 
  -8   7   2       49.37       32.84      7.93 o 
  -7   7   2        8.10       15.29      6.23 o 
  -6   7   2        2.01       -0.57      2.80 o 
  -5   7   2       71.87       81.24     13.87 o 
  -4   7   2       28.27       29.38      5.10 o 
  -3   7   2        0.13        1.59      3.36 o 
  -2   7   2      100.54       97.26      6.64 o 
  -1   7   2        5.73        5.84      2.91 o 
   0   7   2      161.21      163.88      9.40 o 
   1   7   2      232.95      206.44     10.20 o 
   2   7   2      618.76      568.69     17.41 o 
   3   7   2       12.03        4.91      4.25 o 
   4   7   2       19.75       10.95      4.19 o 
   5   7   2       12.37       12.46      4.40 o 
   6   7   2        5.03        4.36      3.39 o 
   7   7   2        1.84        2.26      3.20 o 
  -3   8   2        0.59       -2.80      2.80 o 
  -2   8   2        0.25        3.96      3.20 o 
  -1   8   2        2.49       -1.55      2.98 o 
   0   8   2        8.50        4.53      3.60 o 
   1   8   2        2.46        0.57      3.54 o 
 -17   1   3        1.45        0.74      2.57 o 
 -16   1   3        2.23        2.11      2.53 o 
 -15   1   3       26.03       29.22      3.36 o 
 -14   1   3        0.55        2.92      1.69 o 
 -13   1   3       11.38       10.79      1.82 o 
 -12   1   3      144.71      142.62      4.07 o 
 -11   1   3        9.71       12.70      1.50 o 
 -10   1   3      226.47      227.12      3.68 o 
  -9   1   3      586.32      608.02      7.25 o 
  -8   1   3      121.90      119.71      2.77 o 
  -7   1   3     1444.73     1567.12     12.94 o 
  -6   1   3     1440.61     1394.79     13.72 o 
  -5   1   3     2296.07     2203.55     17.66 o 
  -4   1   3      626.88      613.09      6.60 o 
  -3   1   3      503.91      404.81      4.14 o 
  -2   1   3     3441.00     3427.65     21.42 o 
  -1   1   3     2482.44     2382.10     15.49 o 
   0   1   3     1628.47     1708.86     10.66 o 
   1   1   3     1973.91     1895.79     10.79 o 
   2   1   3     3694.19     3763.08     26.72 o 
   3   1   3      956.12     1020.85      8.54 o 
   4   1   3      213.66      215.75      2.85 o 
   5   1   3      290.00      313.09      5.83 o 
   6   1   3      110.72      109.40      2.59 o 
   7   1   3       20.10       23.19      2.44 o 
   8   1   3      108.49      124.91      3.76 o 
   9   1   3       25.01       28.79      2.73 o 
  10   1   3       46.18       48.71      3.62 o 
  11   1   3      194.92      197.42      5.60 o 
  12   1   3       88.45       81.73      5.98 o 
  13   1   3      233.37      240.20      7.97 o 
  14   1   3        2.44        3.28      2.72 o 
 -17   2   3        4.51       -0.57      5.10 o 
 -16   2   3        0.98       -0.46      3.13 o 
 -15   2   3       50.59       48.49      4.68 o 
 -14   2   3      133.61      133.58      6.54 o 
 -13   2   3      343.15      342.43      6.37 o 
 -12   2   3      151.20      152.51      5.27 o 
 -11   2   3      669.72      670.47      9.03 o 
 -10   2   3      498.96      511.08      8.18 o 
  -9   2   3       33.08       33.84      2.16 o 
  -8   2   3      423.34      372.60      5.23 o 
  -7   2   3      608.78      593.38      5.85 o 
  -6   2   3      128.82      108.95      2.20 o 
  -5   2   3      492.82      480.48      4.92 o 
  -4   2   3      281.14      238.96      2.88 o 
  -3   2   3      575.46      518.03      4.40 o 
  -2   2   3        1.68        2.02      0.45 o 
  -1   2   3     1463.06     1338.65      9.17 o 
   0   2   3      375.18      321.31      3.25 o 
   1   2   3      163.88      152.10      1.99 o 
   2   2   3      476.38      583.54      4.66 o 
   3   2   3     5374.10     5317.60     35.22 o 
   4   2   3     1096.51     1141.21      9.79 o 
   5   2   3      375.85      340.57      4.83 o 
   6   2   3      841.07      868.94      9.66 o 
   7   2   3       39.19       35.03      1.73 o 
   8   2   3        7.72       10.02      1.84 o 
   9   2   3      161.29      148.24      4.61 o 
  10   2   3       48.44       51.11      3.34 o 
  11   2   3      729.14      758.72     11.54 o 
  12   2   3        1.07       -1.86      2.01 o 
  13   2   3       86.52       90.44      5.80 o 
  14   2   3      197.38      213.16      8.02 o 
 -16   3   3       33.39       39.63      9.06 o 
 -15   3   3       91.91       95.69     11.89 o 
 -14   3   3       43.49       43.88      6.01 o 
 -13   3   3       21.05       18.54      3.24 o 
 -12   3   3       53.00       49.84      3.40 o 
 -11   3   3       31.78       25.97      2.57 o 
 -10   3   3      154.95      164.91      4.66 o 
  -9   3   3     3184.65     3147.78     31.18 o 
  -8   3   3      175.38      175.30      3.21 o 
  -7   3   3       65.35       77.27      2.95 o 
  -6   3   3      577.35      558.10      7.64 o 
  -5   3   3        0.87        0.62      0.80 o 
  -4   3   3     1229.87     1295.20     12.33 o 
  -3   3   3     1800.36     1772.11     15.59 o 
  -2   3   3       68.25       62.73      1.41 o 
  -1   3   3       44.87       42.94      1.42 o 
   0   3   3      347.26      365.82      3.77 o 
   1   3   3     5199.51     5282.76     33.27 o 
   2   3   3      963.31     1071.37      8.10 o 
   3   3   3      662.79      691.43      6.31 o 
   4   3   3        6.39        7.87      0.79 o 
   5   3   3      601.68      598.02      6.98 o 
   6   3   3        4.52        8.38      1.27 o 
   7   3   3      388.77      397.72      6.34 o 
   8   3   3      209.39      217.22      4.86 o 
   9   3   3      106.35      105.29      3.99 o 
  10   3   3        9.61       20.02      2.53 o 
  11   3   3       62.26       70.02      4.33 o 
  12   3   3        6.46        1.20      2.45 o 
  13   3   3       48.45       51.57      5.37 o 
 -15   4   3        0.82        2.26      3.20 o 
 -14   4   3        7.89        3.36      3.13 o 
 -13   4   3       51.98       38.01      4.44 o 
 -12   4   3        0.34       -1.23      1.99 o 
 -11   4   3      248.47      230.45      8.26 o 
 -10   4   3      107.49       96.65      6.70 o 
  -9   4   3       94.71       81.59      4.73 o 
  -8   4   3       57.02       54.09      4.11 o 
  -7   4   3       14.50       14.50      2.14 o 
  -6   4   3      722.69      733.49     10.40 o 
  -5   4   3       25.88       22.79      2.24 o 
  -4   4   3      967.68     1009.00     12.61 o 
  -3   4   3       98.15       94.79      3.96 o 
  -2   4   3      365.93      396.61      4.72 o 
  -1   4   3       78.50       63.68      2.05 o 
   0   4   3      176.27      191.04      3.53 o 
   1   4   3       87.94       80.67      2.07 o 
   2   4   3      557.99      546.28      5.29 o 
   3   4   3     1865.04     1931.84     13.50 o 
   4   4   3      420.22      403.52      5.55 o 
   5   4   3      633.56      664.41      7.71 o 
   6   4   3      983.94      972.33     10.24 o 
   7   4   3      157.02      154.77      4.15 o 
   8   4   3      421.89      409.41      9.35 o 
   9   4   3       26.49       30.90      4.22 o 
  10   4   3      130.34      139.40      8.91 o 
  11   4   3      134.40      137.40      6.86 o 
  12   4   3        8.42        3.67      3.66 o 
 -14   5   3        0.05       -0.72      2.98 o 
 -13   5   3        3.81        3.61      3.13 o 
 -12   5   3        1.64        1.36      2.33 o 
 -11   5   3       97.38      105.31      9.08 o 
 -10   5   3       16.38       16.60      3.08 o 
  -9   5   3       19.88       13.12      2.82 o 
  -8   5   3       75.11       85.23      4.99 o 
  -7   5   3      242.77      241.28      6.06 o 
  -6   5   3        2.32        1.91      1.31 o 
  -5   5   3      133.56      140.23      4.45 o 
  -4   5   3      305.39      320.53      8.88 o 
  -3   5   3      344.93      363.81      8.10 o 
  -2   5   3        4.93        7.92      1.43 o 
  -1   5   3       61.16       56.44      3.44 o 
   0   5   3       21.48       13.75      1.58 o 
   1   5   3        2.03        1.52      1.02 o 
   2   5   3       55.62       58.03      2.43 o 
   3   5   3        2.84        5.34      1.75 o 
   4   5   3      231.17      226.85      5.97 o 
   5   5   3       34.00       38.22      3.11 o 
   6   5   3       16.39        8.88      2.21 o 
   7   5   3      238.69      214.99     10.13 o 
   8   5   3       48.47       43.03      3.95 o 
   9   5   3      142.85      122.04      7.44 o 
  10   5   3        2.66        1.34      2.34 o 
  11   5   3       11.28       15.29      4.80 o 
 -12   6   3        7.63        6.68      3.79 o 
 -11   6   3        2.25        1.96      2.60 o 
 -10   6   3        0.10       -1.76      2.52 o 
  -9   6   3      182.94      182.99      7.70 o 
  -8   6   3        1.94        0.71      2.05 o 
  -7   6   3      198.38      215.70      7.95 o 
  -6   6   3        1.94       -1.58      1.58 o 
  -5   6   3       11.15        5.06      1.90 o 
  -4   6   3      343.45      358.20      7.65 o 
  -3   6   3      246.65      256.81      6.54 o 
  -2   6   3      119.53      116.15      5.68 o 
  -1   6   3        9.16        4.46      2.39 o 
   0   6   3      529.33      526.39     13.08 o 
   1   6   3       34.37       32.07      4.13 o 
   2   6   3      801.28      869.49     21.02 o 
   3   6   3       40.50       29.63      4.75 o 
   4   6   3      207.41      194.45      9.80 o 
   5   6   3       82.91      102.46      8.20 o 
   6   6   3      147.06      156.49      6.20 o 
   7   6   3       14.05       19.01      3.04 o 
   8   6   3       20.00       24.51      3.60 o 
   9   6   3       24.96       33.48      3.70 o 
  -9   7   3        0.73        1.98      3.20 o 
  -8   7   3       26.47       29.44      7.36 o 
  -7   7   3        3.69        3.96      4.53 o 
  -6   7   3        4.96        6.93      3.39 o 
  -5   7   3      145.93      155.55      9.51 o 
  -4   7   3        1.16        1.78      2.72 o 
  -3   7   3       16.78       14.83      4.19 o 
  -2   7   3      322.45      307.10     12.39 o 
  -1   7   3        5.01       -1.42      2.80 o 
   0   7   3      276.37      261.06     20.95 o 
   1   7   3       88.05       94.92      8.38 o 
   2   7   3      230.28      208.09     10.60 o 
   3   7   3      130.90      126.96      9.58 o 
   4   7   3      573.44      605.97     18.61 o 
   5   7   3      133.58      153.61     11.89 o 
   6   7   3        2.62        2.90      3.39 o 
 -17   0   4        2.90        2.26      3.13 o 
 -16   0   4      251.36      253.98     11.21 o 
 -15   0   4        6.90        4.66      2.57 o 
 -14   0   4      702.39      695.13     14.91 o 
 -13   0   4      219.40      237.50      8.20 o 
 -12   0   4       35.07       33.40      3.37 o 
 -11   0   4      132.29      135.75      5.42 o 
 -10   0   4      548.86      480.51      7.94 o 
  -9   0   4      479.71      514.06      7.94 o 
  -8   0   4     1321.03     1350.50     15.85 o 
  -7   0   4      367.09      341.17      5.61 o 
  -6   0   4     5544.69     5712.01     65.51 o 
  -5   0   4     3683.88     3619.19     42.79 o 
  -4   0   4    46451.38    43710.48    447.85 o 
  -3   0   4        0.40        1.75      0.61 o 
  -2   0   4     3682.50     3369.65     33.94 o 
  -1   0   4      385.60      381.79      5.00 o 
   0   0   4     1148.78     1031.81     12.37 o 
   1   0   4      137.69      150.57      3.50 o 
   2   0   4     9332.59     9080.66     78.06 o 
   3   0   4     7319.14     7806.36     67.96 o 
   4   0   4      382.93      379.27      6.72 o 
   5   0   4      490.44      449.09      7.63 o 
   6   0   4       32.10       34.95      2.50 o 
   7   0   4      347.25      339.30      7.11 o 
   8   0   4       49.36       56.46      5.18 o 
   9   0   4      154.22      164.89      6.41 o 
  10   0   4        8.75        7.93      4.00 o 
  11   0   4       12.12        7.46      4.35 o 
  12   0   4      649.84      643.28     19.41 o 
  13   0   4      119.46      107.44      9.18 o 
  14   0   4       40.33       45.86      9.63 o 
 -17   1   4       31.82       30.33      4.11 o 
 -16   1   4       46.60       52.49      4.23 o 
 -15   1   4        5.47        0.73      1.77 o 
 -14   1   4      244.58      249.93      7.04 o 
 -13   1   4       77.34       65.92      3.43 o 
 -12   1   4      595.06      584.55      7.90 o 
 -11   1   4      100.75      121.14      3.21 o 
 -10   1   4     1119.13     1197.46     12.02 o 
  -9   1   4       24.46       21.96      1.52 o 
  -8   1   4     2998.49     3173.90     25.46 o 
  -7   1   4     2248.64     2428.11     21.27 o 
  -6   1   4     1720.30     1538.66     12.44 o 
  -5   1   4      738.02      744.74      6.88 o 
  -4   1   4       83.89       66.19      1.89 o 
  -3   1   4     2059.94     2093.28     15.76 o 
  -2   1   4     4508.00     4490.02     33.51 o 
  -1   1   4     3394.47     3359.63     20.41 o 
   0   1   4       71.98       66.65      1.32 o 
   1   1   4      416.31      380.75      4.00 o 
   2   1   4     1428.50     1482.75     10.27 o 
   3   1   4       21.03       28.90      1.58 o 
   4   1   4     5650.87     5892.29     38.98 o 
   5   1   4     3147.46     3333.98     24.98 o 
   6   1   4      568.93      562.37      6.76 o 
   7   1   4      414.93      415.23     10.07 o 
   8   1   4      307.49      307.00      6.86 o 
   9   1   4        0.47        0.54      1.95 o 
  10   1   4      253.42      258.32      6.87 o 
  11   1   4        1.96       -0.88      2.59 o 
  12   1   4       90.43       90.00      5.20 o 
  13   1   4       11.33       12.77      4.65 o 
  14   1   4       17.71       19.93      4.08 o 
 -17   2   4        0.13       -2.83      4.53 o 
 -16   2   4       16.62       12.73      9.06 o 
 -15   2   4        4.88       -0.68      5.23 o 
 -14   2   4       14.96       17.52      2.28 o 
 -13   2   4        5.72        7.31      1.53 o 
 -12   2   4       15.40       14.53      1.69 o 
 -11   2   4       17.75       15.52      1.65 o 
 -10   2   4      466.62      445.85      7.05 o 
  -9   2   4      203.65      214.97      4.23 o 
  -8   2   4       22.08       20.46      1.73 o 
  -7   2   4       12.02       18.37      1.64 o 
  -6   2   4     1244.30     1270.11     11.15 o 
  -5   2   4     1217.50     1257.50     10.39 o 
  -4   2   4      402.18      392.67      3.97 o 
  -3   2   4      238.87      224.82      2.68 o 
  -2   2   4     1446.93     1493.62     10.68 o 
  -1   2   4     2431.00     2425.12     13.69 o 
   0   2   4      324.44      339.78      3.33 o 
   1   2   4      415.00      433.74      4.25 o 
   2   2   4     2360.63     2671.87     18.26 o 
   3   2   4       19.51       16.58      1.41 o 
   4   2   4      107.55      102.91      2.90 o 
   5   2   4      265.88      274.89      4.54 o 
   6   2   4        5.05        2.72      1.09 o 
   7   2   4        4.28        3.74      1.32 o 
   8   2   4      304.64      319.58      6.52 o 
   9   2   4        8.60        3.84      1.83 o 
  10   2   4       92.29       98.93      4.50 o 
  11   2   4      885.46      823.65     12.30 o 
  12   2   4      118.10      135.93      6.39 o 
  13   2   4        6.72        2.49      2.99 o 
 -16   3   4        4.30        2.83      5.66 o 
 -15   3   4       36.08       37.65      5.79 o 
 -14   3   4        4.73        3.42      3.20 o 
 -13   3   4        0.08       -1.48      1.48 o 
 -12   3   4        3.93        1.92      2.00 o 
 -11   3   4      157.11      172.93      5.88 o 
 -10   3   4       60.21       49.47      3.54 o 
  -9   3   4      221.60      235.16      6.70 o 
  -8   3   4       38.45       47.02      2.34 o 
  -7   3   4       16.19       18.94      1.73 o 
  -6   3   4      327.48      328.26      5.72 o 
  -5   3   4      575.19      557.35      8.00 o 
  -4   3   4        1.45        1.00      0.84 o 
  -3   3   4      197.59      192.10      2.62 o 
  -2   3   4      222.25      258.52      3.21 o 
  -1   3   4      399.09      474.82      6.78 o 
   0   3   4      644.24      624.43      5.87 o 
   1   3   4      596.35      654.09      5.78 o 
   2   3   4     3836.48     3959.48     24.59 o 
   3   3   4        9.04        9.89      1.04 o 
   4   3   4     1184.20     1247.04     11.69 o 
   5   3   4        0.58       -0.97      0.97 o 
   6   3   4       40.01       36.63      2.18 o 
   7   3   4       56.23       54.06      2.88 o 
   8   3   4        1.96        1.98      1.41 o 
   9   3   4       44.12       48.77      3.02 o 
  10   3   4        0.12        0.03      1.69 o 
  11   3   4       33.67       36.19      3.57 o 
  12   3   4       22.66       24.56      4.32 o 
  13   3   4       49.72       58.54      5.83 o 
 -15   4   4        9.07       19.25      7.36 o 
 -14   4   4        6.57        5.95      4.25 o 
 -13   4   4      160.53      155.03      7.14 o 
 -12   4   4        2.01        3.56      2.24 o 
 -11   4   4       87.72       88.04      5.81 o 
 -10   4   4       69.70       73.96      4.70 o 
  -9   4   4      142.34      141.11      8.17 o 
  -8   4   4      871.45      890.48     14.39 o 
  -7   4   4      264.12      236.20      5.94 o 
  -6   4   4        0.04       -0.40      1.17 o 
  -5   4   4      240.03      252.47      5.46 o 
  -4   4   4        8.76        7.75      1.49 o 
  -3   4   4       87.21       76.07      3.33 o 
  -2   4   4       26.04       30.63      1.32 o 
  -1   4   4      595.00      612.58      6.40 o 
   0   4   4       12.02       13.29      1.11 o 
   1   4   4      195.53      208.04      3.40 o 
   2   4   4      858.36      819.66      7.18 o 
   3   4   4     1391.32     1431.00     12.32 o 
   4   4   4        0.28        4.90      3.10 o 
   5   4   4      692.67      650.17      8.00 o 
   6   4   4      122.22      132.73      3.67 o 
   7   4   4       11.82       13.16      1.98 o 
   8   4   4        3.66       -0.19      1.72 o 
   9   4   4       24.94       27.58      3.50 o 
  10   4   4        7.57        4.59      2.50 o 
  11   4   4       87.87       86.80      6.57 o 
  12   4   4        3.30        1.32      4.19 o 
 -14   5   4        7.70       14.49     11.61 o 
 -13   5   4       17.96       12.07      3.79 o 
 -12   5   4       21.52       25.21      3.80 o 
 -11   5   4       61.89       64.90      5.44 o 
 -10   5   4        0.07       -0.46      1.83 o 
  -9   5   4       82.80       66.42      5.01 o 
  -8   5   4      149.58      163.05      5.97 o 
  -7   5   4       87.73       81.06      4.00 o 
  -6   5   4        1.55        2.69      1.33 o 
  -5   5   4        7.09       11.47      2.25 o 
  -4   5   4        0.01       -0.68      1.17 o 
  -3   5   4      814.49      786.31     10.54 o 
  -2   5   4      399.40      408.95      7.03 o 
  -1   5   4       45.49       43.30      2.65 o 
   0   5   4      709.58      694.34      8.73 o 
   1   5   4      319.76      321.64      5.53 o 
   2   5   4       90.59       92.35      2.98 o 
   3   5   4     1009.29      977.39     12.70 o 
   4   5   4      476.40      459.35      8.93 o 
   5   5   4      600.90      587.80     11.37 o 
   6   5   4       29.58       29.53      3.38 o 
   7   5   4      404.40      403.70      9.83 o 
   8   5   4       10.49       18.69      3.16 o 
   9   5   4       66.46       66.46      4.92 o 
  10   5   4        0.78        1.25      2.49 o 
 -12   6   4        6.24        7.21      3.79 o 
 -11   6   4       40.48       37.56      4.46 o 
 -10   6   4        2.73        2.68      2.31 o 
  -9   6   4       60.95       53.79      4.88 o 
  -8   6   4        4.33        1.00      2.24 o 
  -7   6   4       76.75       70.99      5.33 o 
  -6   6   4      185.76      172.79      5.52 o 
  -5   6   4       69.74       64.87      3.88 o 
  -4   6   4       37.72       40.77      3.19 o 
  -3   6   4        7.43        6.59      1.82 o 
  -2   6   4      254.42      268.26      9.81 o 
  -1   6   4     1320.54     1272.93     22.68 o 
   0   6   4      129.57      108.08      8.01 o 
   1   6   4      260.28      245.41     10.60 o 
   2   6   4      410.69      429.36     14.21 o 
   3   6   4       74.98       85.78     15.29 o 
   4   6   4        6.81        6.69      3.39 o 
   5   6   4       38.84       39.26      5.39 o 
   6   6   4       30.97       39.94      5.61 o 
   7   6   4       36.93       40.07      4.03 o 
   8   6   4        0.88       -2.11      2.11 o 
  -9   7   4        1.55       -0.65      2.05 o 
  -8   7   4        6.15        9.34      3.60 o 
  -7   7   4        4.20        0.00      3.96 o 
  -6   7   4       62.78       74.74     10.76 o 
  -5   7   4       98.34      104.38     15.85 o 
  -4   7   4       73.86       81.96     14.44 o 
  -3   7   4       26.43       23.30      4.80 o 
  -2   7   4      138.64      131.96      9.40 o 
  -1   7   4      150.74      150.34      9.51 o 
   0   7   4       16.75        8.55      6.79 o 
   1   7   4       97.19       90.90      8.20 o 
   2   7   4        9.14        8.46      3.79 o 
   3   7   4       48.54       43.02      5.97 o 
   4   7   4       33.45       26.84      5.20 o 
   5   7   4        8.17        4.53      3.60 o 
 -18   1   5       17.08       20.01     11.61 o 
 -17   1   5        1.25        4.59      2.18 o 
 -16   1   5        0.41       -0.75      1.66 o 
 -15   1   5        1.01        1.53      1.71 o 
 -14   1   5        0.40        0.17      1.49 o 
 -13   1   5      601.00      572.97      9.08 o 
 -12   1   5      119.14      119.20      3.94 o 
 -11   1   5        1.25       -0.07      0.83 o 
 -10   1   5      296.32      279.44      6.79 o 
  -9   1   5      640.83      628.95      7.49 o 
  -8   1   5      919.92      946.23     10.32 o 
  -7   1   5      337.66      316.40      4.88 o 
  -6   1   5      380.53      350.24      4.75 o 
  -5   1   5     1306.71     1281.55     12.35 o 
  -4   1   5      141.75      162.09      3.34 o 
  -3   1   5     1929.33     1875.19     14.56 o 
  -2   1   5     1968.30     1994.43     14.48 o 
  -1   1   5       60.10       53.73      1.59 o 
   0   1   5       68.13       72.11      1.80 o 
   1   1   5     1016.77      916.11      7.75 o 
   2   1   5      264.47      286.67      3.45 o 
   3   1   5      550.63      531.74      6.07 o 
   4   1   5     1566.09     1792.44     16.01 o 
   5   1   5       69.67       79.47      2.07 o 
   6   1   5       33.34       27.15      1.92 o 
   7   1   5      850.53      848.02     12.39 o 
   8   1   5      231.59      221.35      6.15 o 
   9   1   5       19.62       19.05      2.72 o 
  10   1   5      271.55      267.58      9.56 o 
  11   1   5       10.29        6.93      3.04 o 
  12   1   5       72.18       78.35     14.22 o 
  13   1   5       27.81       33.63      6.19 o 
 -17   2   5        0.31       -2.26      4.53 o 
 -16   2   5       72.73       66.32      7.21 o 
 -15   2   5      127.95      115.89      9.03 o 
 -14   2   5      152.25      155.39      5.88 o 
 -13   2   5       98.49      101.89      3.96 o 
 -12   2   5        0.35       -0.24      1.11 o 
 -11   2   5      468.26      429.81      6.41 o 
 -10   2   5      154.10      167.16      3.92 o 
  -9   2   5     1110.99     1132.43     12.19 o 
  -8   2   5      151.33      169.30      3.62 o 
  -7   2   5     1608.09     1622.71     15.41 o 
  -6   2   5      718.08      733.41      6.82 o 
  -5   2   5      609.47      560.03      5.40 o 
  -4   2   5        0.29        1.11      0.45 o 
  -3   2   5      287.77      260.43      3.37 o 
  -2   2   5      190.84      180.43      2.33 o 
  -1   2   5        0.98       10.32      1.10 o 
   0   2   5        1.73        0.58      0.54 o 
   1   2   5      452.77      467.59      4.65 o 
   2   2   5      282.95      279.82      5.07 o 
   3   2   5     1630.41     1712.18     14.67 o 
   4   2   5      322.49      351.63      5.22 o 
   5   2   5      465.03      470.57      6.39 o 
   6   2   5      349.20      336.88      5.49 o 
   7   2   5       41.55       39.39      2.79 o 
   8   2   5      566.63      579.27     10.17 o 
   9   2   5      145.58      147.55      5.01 o 
  10   2   5        5.97        8.84      2.25 o 
  11   2   5      174.18      174.32      6.56 o 
  12   2   5       44.09       45.44      4.54 o 
  13   2   5       22.82       26.66      3.95 o 
 -16   3   5        9.91       12.46      5.66 o 
 -15   3   5        5.51        7.64      3.60 o 
 -14   3   5       46.95       49.44      4.84 o 
 -13   3   5      162.16      152.10      8.09 o 
 -12   3   5      477.55      446.07     10.38 o 
 -11   3   5       44.05       42.63      6.84 o 
 -10   3   5       58.78       48.19      3.57 o 
  -9   3   5      649.70      641.26      9.52 o 
  -8   3   5      147.75      129.14      3.62 o 
  -7   3   5      923.19      903.92      8.99 o 
  -6   3   5      545.83      535.08      5.83 o 
  -5   3   5      635.55      639.14      6.21 o 
  -4   3   5       94.12      102.05      2.90 o 
  -3   3   5      164.04      142.51      3.20 o 
  -2   3   5        3.06        0.73      0.54 o 
  -1   3   5      128.95      111.97      2.26 o 
   0   3   5      257.35      282.33      3.67 o 
   1   3   5        1.94        2.15      0.68 o 
   2   3   5        4.41        5.26      0.82 o 
   3   3   5     3648.79     3713.84     26.51 o 
   4   3   5      889.33      836.55      9.22 o 
   5   3   5      722.46      730.69      8.64 o 
   6   3   5       54.39       54.12      2.69 o 
   7   3   5      203.88      184.45      4.88 o 
   8   3   5       58.34       64.06      3.35 o 
   9   3   5        4.02       -0.41      1.77 o 
  10   3   5       68.71       70.16      4.46 o 
  11   3   5        7.63       10.03      3.09 o 
  12   3   5        4.37        1.76      3.22 o 
 -15   4   5       11.81       13.59      6.23 o 
 -14   4   5        0.09        0.81      2.72 o 
 -13   4   5        0.46       -1.78      2.05 o 
 -12   4   5        3.39       -0.85      2.05 o 
 -11   4   5      121.13      117.95      7.38 o 
 -10   4   5       88.92       91.16      5.06 o 
  -9   4   5      739.88      719.39     12.89 o 
  -8   4   5        0.28       -0.39      1.51 o 
  -7   4   5      146.50      130.36      4.10 o 
  -6   4   5        3.48        1.34      1.17 o 
  -5   4   5       47.64       50.26      2.95 o 
  -4   4   5       74.74       97.08      3.52 o 
  -3   4   5      477.76      488.34      6.80 o 
  -2   4   5       84.66       89.40      2.32 o 
  -1   4   5      318.40      334.51      5.00 o 
   0   4   5      208.41      210.11      3.39 o 
   1   4   5      283.00      280.53      4.29 o 
   2   4   5      214.60      223.80      4.02 o 
   3   4   5      993.45     1044.42     11.16 o 
   4   4   5       75.15       75.04      3.03 o 
   5   4   5     1385.89     1334.74     13.28 o 
   6   4   5      625.38      642.60      8.44 o 
   7   4   5       19.96       23.16      3.13 o 
   8   4   5       12.25       10.30      2.36 o 
   9   4   5       34.97       47.06      3.86 o 
  10   4   5       32.09       33.24      4.58 o 
  11   4   5       33.54       40.83      6.37 o 
 -14   5   5        0.56        0.28      3.20 o 
 -13   5   5        2.00        0.40      2.72 o 
 -12   5   5        9.20        9.41      3.25 o 
 -11   5   5        3.06        3.57      2.33 o 
 -10   5   5       71.28       62.78      5.11 o 
  -9   5   5        4.17       -0.34      1.91 o 
  -8   5   5        5.13        7.13      2.20 o 
  -7   5   5        3.50        4.38      1.80 o 
  -6   5   5      140.35      143.06      5.51 o 
  -5   5   5      218.15      214.81      5.68 o 
  -4   5   5        3.71        2.82      1.47 o 
  -3   5   5        7.46        7.70      1.75 o 
  -2   5   5      232.44      238.26      5.43 o 
  -1   5   5      291.56      289.95      7.14 o 
   0   5   5       41.63       39.60      3.59 o 
   1   5   5      399.12      375.83      5.80 o 
   2   5   5        5.71        8.04      1.45 o 
   3   5   5      472.75      485.27      7.09 o 
   4   5   5        1.05        2.04      2.11 o 
   5   5   5      607.58      593.99     11.95 o 
   6   5   5      800.48      793.49     14.50 o 
   7   5   5        0.40        6.15      3.76 o 
   8   5   5       99.16      107.90      6.21 o 
   9   5   5        4.59        3.37      2.91 o 
  10   5   5        0.84        5.66      4.53 o 
 -12   6   5        0.23        1.23      3.39 o 
 -11   6   5       17.16       22.06      3.70 o 
 -10   6   5      150.54      173.10      7.83 o 
  -9   6   5       10.71        6.12      3.50 o 
  -8   6   5        4.60        5.66      2.62 o 
  -7   6   5       56.18       61.86      5.10 o 
  -6   6   5       48.01       57.57      5.88 o 
  -5   6   5      252.42      280.17      9.69 o 
  -4   6   5       36.72       47.42      3.41 o 
  -3   6   5       81.51       73.60      4.06 o 
  -2   6   5       35.60       28.73      3.74 o 
  -1   6   5      678.16      748.38     20.67 o 
   0   6   5        0.99       -2.40      2.40 o 
   1   6   5      205.73      209.47      9.99 o 
   2   6   5       21.26       22.90      4.59 o 
   3   6   5       33.23       29.94      4.80 o 
   4   6   5        5.28        1.13      4.25 o 
   5   6   5      190.52      218.89     19.82 o 
   6   6   5       23.22       24.07      4.99 o 
   7   6   5        0.51        1.07      2.71 o 
  -9   7   5       17.13       14.52      3.41 o 
  -8   7   5       84.07       83.15     13.31 o 
  -7   7   5        5.28        1.13      4.53 o 
  -6   7   5       11.99        6.79      5.10 o 
  -5   7   5      126.38      132.42      8.84 o 
  -4   7   5       13.44        9.33      5.66 o 
  -3   7   5      519.70      530.75     16.76 o 
  -2   7   5      167.71      180.88      9.99 o 
  -1   7   5       58.84       50.07      9.34 o 
   0   7   5       76.55       63.54      7.21 o 
   1   7   5       49.21       48.23      6.20 o 
   2   7   5        2.39       -2.58      2.58 o 
   3   7   5       48.05       59.18      7.21 o 
   4   7   5       82.25       89.86      8.60 o 
 -18   0   6        3.88        5.66      3.40 o 
 -17   0   6      108.93      110.51      8.41 o 
 -16   0   6       23.51       20.67      4.19 o 
 -15   0   6       13.87       12.89      3.39 o 
 -14   0   6        0.23       -1.57      1.57 o 
 -13   0   6        2.06       -0.39      1.70 o 
 -12   0   6      103.28       80.62      5.21 o 
 -11   0   6      644.60      679.11     15.13 o 
 -10   0   6       24.55       20.05      2.57 o 
  -9   0   6      530.20      526.16      8.04 o 
  -8   0   6     2220.25     2343.01     27.62 o 
  -7   0   6    11663.03    11925.92    113.50 o 
  -6   0   6     2018.82     2197.60     26.96 o 
  -5   0   6     2288.64     1971.76     24.51 o 
  -4   0   6        1.78        2.78      1.06 o 
  -3   0   6     2567.10     2657.01     33.30 o 
  -2   0   6     2570.40     2526.00     29.42 o 
  -1   0   6      898.80      849.32     11.73 o 
   0   0   6     7276.84     7723.49     67.66 o 
   1   0   6       66.89       70.05      3.02 o 
   2   0   6      302.90      235.68      7.40 o 
   3   0   6        4.65        5.81      1.47 o 
   4   0   6      332.52      322.00      6.44 o 
   5   0   6      300.20      316.28      6.78 o 
   6   0   6      235.64      226.82      6.91 o 
   7   0   6        1.22       -0.57      2.72 o 
   8   0   6     1109.84     1105.50     27.18 o 
   9   0   6      162.24      166.72      9.40 o 
  10   0   6       55.04       58.27      7.00 o 
  11   0   6       42.29       32.05      6.01 o 
  12   0   6       59.43       31.14      8.49 o 
 -18   1   6        5.94        6.76      3.39 o 
 -17   1   6        0.00        2.62      2.16 o 
 -16   1   6        7.82        9.11      2.28 o 
 -15   1   6       24.23       24.37      2.66 o 
 -14   1   6      109.53      102.20      4.52 o 
 -13   1   6       63.29       67.08      5.56 o 
 -12   1   6        0.65        0.45      1.14 o 
 -11   1   6        8.24        7.98      1.37 o 
 -10   1   6       91.46       97.75      2.82 o 
  -9   1   6      896.26      880.30      9.58 o 
  -8   1   6      158.07      165.43      3.65 o 
  -7   1   6      103.66      119.78      3.07 o 
  -6   1   6      680.28      692.36      8.23 o 
  -5   1   6     1819.80     1896.35     22.05 o 
  -4   1   6        4.30        4.18      0.99 o 
  -3   1   6      334.66      302.17      4.18 o 
  -2   1   6      217.44      199.59      3.08 o 
  -1   1   6        9.55       12.87      1.00 o 
   0   1   6     4657.35     4547.05     30.86 o 
   1   1   6     3498.79     3652.63     24.23 o 
   2   1   6     1447.40     1598.45     12.27 o 
   3   1   6      151.81      130.69      2.77 o 
   4   1   6      136.38      125.04      2.86 o 
   5   1   6      172.44      190.20      4.65 o 
   6   1   6       75.49       63.31      3.62 o 
   7   1   6      145.98      148.58      5.81 o 
   8   1   6       51.93       48.66      3.64 o 
   9   1   6      271.55      287.39     12.50 o 
  10   1   6       22.13       21.77      3.57 o 
  11   1   6        4.02        1.87      2.75 o 
  12   1   6        2.22        6.89      4.59 o 
 -16   2   6       25.45       36.66      7.36 o 
 -15   2   6      159.23      170.46      7.73 o 
 -14   2   6       77.15       85.97      4.93 o 
 -13   2   6        0.58        0.79      1.45 o 
 -12   2   6       63.52       63.09      2.94 o 
 -11   2   6      283.99      279.63      5.10 o 
 -10   2   6       80.99       88.50      3.06 o 
  -9   2   6       80.18       73.82      2.85 o 
  -8   2   6      181.82      183.15      3.92 o 
  -7   2   6        8.85        7.93      0.99 o 
  -6   2   6      724.85      770.71      7.44 o 
  -5   2   6      586.32      543.97      5.55 o 
  -4   2   6      152.41      134.12      2.26 o 
  -3   2   6        8.77       10.69      0.89 o 
  -2   2   6      630.06      595.42      6.03 o 
  -1   2   6     1238.43     1325.87     10.83 o 
   0   2   6      259.18      273.51      3.71 o 
   1   2   6        0.95        1.61      1.23 o 
   2   2   6      304.59      290.28      3.59 o 
   3   2   6      103.91       88.34      3.09 o 
   4   2   6        1.48        0.93      0.98 o 
   5   2   6      661.95      689.49      9.06 o 
   6   2   6      167.41      165.64      4.39 o 
   7   2   6        0.10       -0.74      1.75 o 
   8   2   6      330.29      293.54      7.68 o 
   9   2   6       21.38       16.53      3.02 o 
  10   2   6      109.71      104.13      5.56 o 
  11   2   6        2.42        3.74      2.65 o 
  12   2   6       30.82       28.18      4.03 o 
 -16   3   6        0.64        2.26      4.53 o 
 -15   3   6        0.75        2.83      2.80 o 
 -14   3   6        5.54        9.14      2.91 o 
 -13   3   6      135.33      129.74      5.59 o 
 -12   3   6      389.23      395.54     10.57 o 
 -11   3   6       21.61       16.75      2.52 o 
 -10   3   6        0.67        0.26      1.36 o 
  -9   3   6       65.07       65.44      5.07 o 
  -8   3   6      461.62      443.32      7.44 o 
  -7   3   6       85.10       80.07      2.30 o 
  -6   3   6       64.33       63.42      1.87 o 
  -5   3   6       37.24       32.45      1.34 o 
  -4   3   6        0.60        1.49      0.86 o 
  -3   3   6      214.05      225.19      3.28 o 
  -2   3   6       54.89       60.18      1.80 o 
  -1   3   6       26.03       39.47      1.63 o 
   0   3   6       85.81       88.53      2.61 o 
   1   3   6      526.96      540.56      5.88 o 
   2   3   6      190.64      214.89      3.95 o 
   3   3   6       41.59       37.83      2.17 o 
   4   3   6        1.43        2.98      1.21 o 
   5   3   6       47.70       45.14      2.51 o 
   6   3   6      712.79      700.61      8.92 o 
   7   3   6      262.89      261.79      5.40 o 
   8   3   6      138.08      135.98      4.70 o 
   9   3   6        0.02       -0.08      1.89 o 
  10   3   6       38.80       38.67      4.06 o 
  11   3   6        0.08        0.02      2.47 o 
 -15   4   6       12.99        3.40      5.66 o 
 -14   4   6       87.09       80.97     11.32 o 
 -13   4   6       75.73       82.69      5.97 o 
 -12   4   6        8.19       10.76      2.94 o 
 -11   4   6      249.69      273.08      8.98 o 
 -10   4   6      167.12      174.71      6.33 o 
  -9   4   6       32.46       27.01      2.96 o 
  -8   4   6      200.40      197.68      7.60 o 
  -7   4   6      105.41      115.84      4.80 o 
  -6   4   6       90.86       97.39      3.83 o 
  -5   4   6       22.52       25.90      2.25 o 
  -4   4   6      358.01      349.62      8.35 o 
  -3   4   6       45.64       42.82      2.33 o 
  -2   4   6      194.66      188.44      4.04 o 
  -1   4   6        0.57        2.89      0.86 o 
   0   4   6       26.43       27.22      1.68 o 
   1   4   6      367.39      367.94      5.32 o 
   2   4   6     1065.78     1102.43     10.74 o 
   3   4   6       13.85       12.07      1.54 o 
   4   4   6     1032.71      917.69     10.43 o 
   5   4   6       14.60       13.19      1.88 o 
   6   4   6      138.96      125.84      4.35 o 
   7   4   6       88.36       83.54      3.88 o 
   8   4   6      205.62      202.34      6.50 o 
   9   4   6        1.11        2.27      2.15 o 
  10   4   6       26.99       23.25      4.04 o 
 -14   5   6       30.00       37.81      5.71 o 
 -13   5   6        2.81        4.53      3.20 o 
 -12   5   6       65.62       67.07      8.21 o 
 -11   5   6        0.66        1.29      2.24 o 
 -10   5   6      260.26      269.63      9.18 o 
  -9   5   6      157.09      168.21      7.18 o 
  -8   5   6        2.63        4.98      2.09 o 
  -7   5   6       26.02       28.49      3.14 o 
  -6   5   6      198.77      184.68      5.35 o 
  -5   5   6      617.22      635.70     10.43 o 
  -4   5   6      756.99      770.10     11.65 o 
  -3   5   6       11.67       15.57      2.35 o 
  -2   5   6       86.51       96.18      3.58 o 
  -1   5   6        0.77        0.39      1.30 o 
   0   5   6      640.85      633.75      9.64 o 
   1   5   6        6.91        6.97      1.51 o 
   2   5   6      465.14      455.01      7.11 o 
   3   5   6      207.11      202.56      4.49 o 
   4   5   6     1312.72     1374.41     20.00 o 
   5   5   6       26.39       30.95      3.51 o 
   6   5   6      518.59      490.85     11.17 o 
   7   5   6        6.49       10.46      2.83 o 
   8   5   6       19.60       21.29      3.41 o 
   9   5   6        1.43        3.72      2.97 o 
 -12   6   6       42.84       42.96      5.97 o 
 -11   6   6       11.80       11.26      7.36 o 
 -10   6   6       45.72       51.46      5.11 o 
  -9   6   6      114.77      106.65      7.39 o 
  -8   6   6      158.86      158.34      7.40 o 
  -7   6   6       69.66       66.93      7.10 o 
  -6   6   6       31.05       26.98      3.35 o 
  -5   6   6       13.53       11.81      2.35 o 
  -4   6   6      321.11      319.77      7.51 o 
  -3   6   6       47.98       46.36      3.87 o 
  -2   6   6      895.50      894.35     13.43 o 
  -1   6   6        1.46        3.36      3.13 o 
   0   6   6       11.85        3.17      5.38 o 
   1   6   6        0.36       -0.91      2.58 o 
   2   6   6       15.62       17.71      4.53 o 
   3   6   6        6.72        3.25      2.98 o 
   4   6   6      256.24      238.10     11.41 o 
   5   6   6       48.52       51.27      8.49 o 
   6   6   6      216.62      197.27     14.44 o 
  -8   7   6       45.98       44.11      5.35 o 
  -7   7   6        7.67        9.63      3.60 o 
  -6   7   6       18.95       29.44      7.93 o 
  -5   7   6        0.05       -3.40      3.40 o 
  -4   7   6       25.39       34.97      8.49 o 
  -3   7   6      157.95      179.27      9.91 o 
  -2   7   6       57.14       60.25      7.00 o 
  -1   7   6       32.74       18.80      4.35 o 
   0   7   6       69.30       78.29      7.74 o 
   1   7   6        0.00        0.21      3.13 o 
   2   7   6       67.29       59.45      7.00 o 
   3   7   6       22.66       14.72      4.40 o 
 -18   1   7        5.84        9.63      5.10 o 
 -17   1   7        2.96       -1.10      2.16 o 
 -16   1   7       51.52       50.20      4.41 o 
 -15   1   7       12.93        9.36      2.16 o 
 -14   1   7       55.11       52.94      4.22 o 
 -13   1   7       33.00       29.31      2.49 o 
 -12   1   7      183.77      181.94      5.05 o 
 -11   1   7      224.05      228.91      5.25 o 
 -10   1   7      122.33      116.13      3.11 o 
  -9   1   7       57.01       65.75      3.42 o 
  -8   1   7      172.85      176.42      4.21 o 
  -7   1   7      381.57      372.96      5.88 o 
  -6   1   7     2041.13     2087.72     19.48 o 
  -5   1   7      352.10      360.13      5.68 o 
  -4   1   7      100.63      107.10      2.74 o 
  -3   1   7      387.10      406.68      4.98 o 
  -2   1   7      381.48      335.65      5.23 o 
  -1   1   7      653.70      684.49      6.79 o 
   0   1   7       62.80       53.23      3.11 o 
   1   1   7     1983.75     2159.72     15.93 o 
   2   1   7       63.85       61.03      2.21 o 
   3   1   7        0.63        2.06      0.94 o 
   4   1   7      230.55      233.81      5.26 o 
   5   1   7      119.29      117.09      5.97 o 
   6   1   7      451.06      444.71      7.95 o 
   7   1   7      654.59      650.92     11.30 o 
   8   1   7       12.64       14.95      3.16 o 
   9   1   7      345.96      333.62      9.69 o 
  10   1   7       14.54       16.40      3.44 o 
  11   1   7        0.46       -2.26      4.53 o 
 -17   2   7        8.19        7.36      5.10 o 
 -16   2   7       11.11       23.34      4.80 o 
 -15   2   7       35.31       31.44      5.20 o 
 -14   2   7      127.06      123.03     10.77 o 
 -13   2   7       54.16       51.04      3.33 o 
 -12   2   7      194.70      181.75      4.88 o 
 -11   2   7      424.23      441.19      7.18 o 
 -10   2   7      255.94      252.47      7.41 o 
  -9   2   7       51.95       60.07      4.23 o 
  -8   2   7      304.57      316.37      5.49 o 
  -7   2   7      131.84      130.86      2.80 o 
  -6   2   7       32.46       32.52      1.57 o 
  -5   2   7       58.00       61.57      1.96 o 
  -4   2   7      980.63      945.23      9.73 o 
  -3   2   7      486.43      470.45      5.08 o 
  -2   2   7      464.88      535.23      6.33 o 
  -1   2   7        2.25        0.67      0.73 o 
   0   2   7       19.08       23.14      1.41 o 
   1   2   7     1126.87     1088.18      9.53 o 
   2   2   7      518.19      511.12      6.26 o 
   3   2   7      146.11      152.13      3.94 o 
   4   2   7       74.68       67.50      3.11 o 
   5   2   7     1420.29     1369.42     14.78 o 
   6   2   7       13.66       12.66      2.16 o 
   7   2   7      954.61      929.36     32.15 o 
   8   2   7      251.12      251.48      7.17 o 
   9   2   7      261.42      233.30      7.08 o 
  10   2   7        3.08        0.98      2.51 o 
  11   2   7      101.22       98.83      9.42 o 
 -16   3   7       23.11       20.95      6.79 o 
 -15   3   7       10.26       21.53      4.59 o 
 -14   3   7       26.57       31.49      5.20 o 
 -13   3   7      239.15      214.06     10.41 o 
 -12   3   7       36.51       52.14      5.59 o 
 -11   3   7       82.92       80.33      4.99 o 
 -10   3   7      709.59      701.97     27.73 o 
  -9   3   7      262.84      246.96      6.89 o 
  -8   3   7       43.01       43.79      2.37 o 
  -7   3   7      607.55      581.52      7.93 o 
  -6   3   7      190.22      198.14      3.07 o 
  -5   3   7      101.16       98.66      2.21 o 
  -4   3   7      139.95      161.55      3.09 o 
  -3   3   7      326.93      319.56      4.27 o 
  -2   3   7       68.38       62.99      2.16 o 
  -1   3   7      131.72      144.79      2.97 o 
   0   3   7       80.57       86.69      2.70 o 
   1   3   7      168.52      157.78      3.55 o 
   2   3   7        0.10        2.11      1.09 o 
   3   3   7      690.01      694.52      8.12 o 
   4   3   7       11.44       13.22      2.15 o 
   5   3   7       53.38       48.09      2.70 o 
   6   3   7      119.31      116.23      4.06 o 
   7   3   7      367.38      392.66      6.93 o 
   8   3   7       56.46       50.96      3.68 o 
   9   3   7       96.07      101.26      5.53 o 
  10   3   7       91.33      106.67      9.07 o 
 -15   4   7       17.85       18.68      6.79 o 
 -14   4   7       21.92       31.71      7.93 o 
 -13   4   7       63.48       74.41      7.40 o 
 -12   4   7       93.62       94.54      6.30 o 
 -11   4   7      281.18      299.93      9.54 o 
 -10   4   7       21.82       28.08      3.21 o 
  -9   4   7       69.08       62.17      5.88 o 
  -8   4   7       67.98       60.95      4.16 o 
  -7   4   7       17.07       17.65      2.91 o 
  -6   4   7      153.83      156.72      4.70 o 
  -5   4   7        6.10        5.94      1.47 o 
  -4   4   7      399.62      419.79     11.41 o 
  -3   4   7      251.81      242.78      4.96 o 
  -2   4   7        7.91       13.73      1.51 o 
  -1   4   7       44.19       49.62      2.23 o 
   0   4   7      200.13      194.92      3.89 o 
   1   4   7      339.33      352.01      7.47 o 
   2   4   7      280.20      262.56      4.78 o 
   3   4   7       26.09       21.51      1.86 o 
   4   4   7      637.37      634.87      8.59 o 
   5   4   7      397.66      406.07      7.25 o 
   6   4   7      140.60      132.57      4.47 o 
   7   4   7       10.41        6.10      2.14 o 
   8   4   7        3.64        7.60      2.11 o 
   9   4   7        0.19        1.27      2.59 o 
 -14   5   7       12.04       13.38      4.35 o 
 -13   5   7       10.63        4.03      3.39 o 
 -12   5   7       22.52       25.45      4.13 o 
 -11   5   7       26.25       29.31      4.11 o 
 -10   5   7        4.94        0.38      2.58 o 
  -9   5   7       73.61       78.00      5.77 o 
  -8   5   7        0.02        0.72      1.78 o 
  -7   5   7      137.84      147.23      6.14 o 
  -6   5   7        0.32        2.74      1.99 o 
  -5   5   7      185.16      179.08      5.39 o 
  -4   5   7        2.85        2.40      1.69 o 
  -3   5   7        9.61        8.83      1.96 o 
  -2   5   7      109.45      108.33      4.80 o 
  -1   5   7        9.68       10.99      1.94 o 
   0   5   7       31.19       31.73      2.70 o 
   1   5   7       14.92       13.43      2.02 o 
   2   5   7      189.45      167.91      4.82 o 
   3   5   7      465.78      451.96      7.91 o 
   4   5   7       18.06       10.98      2.20 o 
   5   5   7      161.34      161.19      6.88 o 
   6   5   7       63.36       66.47      5.08 o 
   7   5   7       25.18       17.60      3.38 o 
   8   5   7       10.51        1.26      3.03 o 
 -11   6   7        3.10        3.40      5.10 o 
 -10   6   7        2.16       -1.70      2.17 o 
  -9   6   7        1.49        3.27      2.71 o 
  -8   6   7      285.36      299.62     10.24 o 
  -7   6   7       13.61       14.34      3.15 o 
  -6   6   7        3.95        5.80      2.57 o 
  -5   6   7      107.25      123.95      5.37 o 
  -4   6   7       84.74      109.59      5.83 o 
  -3   6   7        3.71        3.53      1.91 o 
  -2   6   7      445.10      451.65      9.23 o 
  -1   6   7       34.87       27.89      4.81 o 
   0   6   7       20.85       20.95      6.23 o 
   1   6   7       72.00       69.16      6.93 o 
   2   6   7      238.91      222.20     15.57 o 
   3   6   7        7.38       11.89      4.00 o 
   4   6   7       11.13       11.30      4.19 o 
   5   6   7        0.38        1.98      3.20 o 
  -7   7   7       20.13       25.79      5.20 o 
  -6   7   7      160.00      146.08     15.29 o 
  -5   7   7       26.40       20.38      6.79 o 
  -4   7   7      166.10      187.61     16.14 o 
  -3   7   7      141.22      153.29     14.16 o 
  -2   7   7        0.55        0.34      2.98 o 
  -1   7   7       67.22       84.42     24.06 o 
   0   7   7       64.52       71.34     10.76 o 
   1   7   7       31.48       45.52     12.74 o 
 -18   0   8       13.11       15.89      3.79 o 
 -17   0   8       74.97       76.25      7.17 o 
 -16   0   8       31.25       31.43      4.80 o 
 -15   0   8       15.00       15.31      3.39 o 
 -14   0   8        0.37        2.57      2.58 o 
 -13   0   8      587.55      625.72     14.21 o 
 -12   0   8      265.10      252.28     11.67 o 
 -11   0   8        0.71        2.02      1.65 o 
 -10   0   8      506.39      428.50     10.51 o 
  -9   0   8      518.27      526.80     11.71 o 
  -8   0   8     1464.36     1412.86     17.68 o 
  -7   0   8      311.96      327.75      7.32 o 
  -6   0   8        0.02       -0.62      1.08 o 
  -5   0   8     5327.27     5477.23     55.15 o 
  -4   0   8      513.67      542.12     11.10 o 
  -3   0   8       45.92       46.24      3.48 o 
  -2   0   8     2287.66     2120.56     25.09 o 
  -1   0   8     1843.06     1965.94     23.88 o 
   0   0   8     1616.48     1709.98     19.22 o 
   1   0   8     1274.49     1249.25     17.08 o 
   2   0   8      387.77      356.42      9.97 o 
   3   0   8      123.60      125.35      5.31 o 
   4   0   8     1142.59     1178.52     20.34 o 
   5   0   8      488.62      478.56     11.97 o 
   6   0   8        3.49        5.10      3.39 o 
   7   0   8      269.67      288.78     12.21 o 
   8   0   8      419.21      433.47     16.14 o 
   9   0   8      127.47      144.71     10.60 o 
  10   0   8        0.25        1.70      5.66 o 
  11   0   8       20.42       17.55      8.49 o 
 -18   1   8        0.61       -0.68      2.98 o 
 -17   1   8        5.52        4.48      2.49 o 
 -16   1   8       42.55       40.13      5.39 o 
 -15   1   8        0.95        1.43      1.70 o 
 -14   1   8       19.00       16.22      2.52 o 
 -13   1   8        7.96        7.35      1.72 o 
 -12   1   8       58.88       60.10      3.34 o 
 -11   1   8      360.11      383.53      7.15 o 
 -10   1   8      474.34      474.89      6.89 o 
  -9   1   8       66.85       74.14      2.99 o 
  -8   1   8      134.31      131.91      4.77 o 
  -7   1   8        1.14        3.81      0.98 o 
  -6   1   8      234.35      234.87      4.34 o 
  -5   1   8     1447.55     1481.47     15.49 o 
  -4   1   8      574.50      568.34      6.83 o 
  -3   1   8      513.15      486.01      6.23 o 
  -2   1   8        0.91        1.26      0.78 o 
  -1   1   8       30.08       31.16      1.87 o 
   0   1   8     1649.78     1624.85     14.64 o 
   1   1   8      641.40      709.00      7.73 o 
   2   1   8     2275.13     2339.76     20.90 o 
   3   1   8      431.33      406.19      7.31 o 
   4   1   8        0.50       -1.18      1.18 o 
   5   1   8       42.79       42.47      3.12 o 
   6   1   8     1036.34     1045.50     15.32 o 
   7   1   8      149.31      146.30     10.30 o 
   8   1   8       58.97       49.91      4.73 o 
   9   1   8       27.35       20.15      4.17 o 
  10   1   8        6.12       -3.11      4.00 o 
 -17   2   8        0.05        2.83      4.53 o 
 -16   2   8        0.11        3.32      5.38 o 
 -15   2   8        4.13        1.70      3.96 o 
 -14   2   8       41.46       37.22      9.91 o 
 -13   2   8      155.20      152.51      5.85 o 
 -12   2   8      165.52      151.45      4.86 o 
 -11   2   8      131.86      137.51      5.02 o 
 -10   2   8      136.35      155.07      4.18 o 
  -9   2   8      270.48      283.28      7.33 o 
  -8   2   8       53.50       46.58      2.47 o 
  -7   2   8      146.86      153.75      3.26 o 
  -6   2   8       26.58       23.91      1.49 o 
  -5   2   8     1885.38     1930.40     15.05 o 
  -4   2   8      209.05      205.97      3.58 o 
  -3   2   8     1434.50     1484.80     12.56 o 
  -2   2   8     1329.63     1372.43     12.69 o 
  -1   2   8       21.42       17.41      1.37 o 
   0   2   8      156.65      173.23      3.40 o 
   1   2   8       59.84       64.83      2.32 o 
   2   2   8      126.90      143.74      3.69 o 
   3   2   8        1.85        0.78      1.28 o 
   4   2   8      674.92      725.01     10.15 o 
   5   2   8       38.91       42.13      3.08 o 
   6   2   8        0.11       -0.80      1.68 o 
   7   2   8      579.37      527.18     13.89 o 
   8   2   8       16.23       14.06      3.38 o 
   9   2   8       34.34       28.65      4.08 o 
  10   2   8       34.85       35.34      6.62 o 
 -16   3   8        5.33        9.06      5.66 o 
 -15   3   8       40.89       40.77      8.49 o 
 -14   3   8       69.64       61.54      9.63 o 
 -13   3   8       14.26       12.46      4.00 o 
 -12   3   8      247.25      246.63      8.49 o 
 -11   3   8        5.24        6.04      2.25 o 
 -10   3   8        0.00       -0.14      1.29 o 
  -9   3   8       30.67       28.79      3.87 o 
  -8   3   8       15.83       16.90      1.92 o 
  -7   3   8       87.80       83.94      3.02 o 
  -6   3   8       25.92       21.54      1.39 o 
  -5   3   8        0.01        0.23      0.70 o 
  -4   3   8       55.84       55.52      2.27 o 
  -3   3   8        4.90        7.56      1.02 o 
  -2   3   8       60.80       61.71      2.27 o 
  -1   3   8       81.52       91.02      2.65 o 
   0   3   8       51.54       56.11      2.59 o 
   1   3   8        9.72       45.65     13.51 o 
   2   3   8        6.74        3.61      1.10 o 
   3   3   8       49.56       51.99      2.79 o 
   4   3   8       82.50       78.03      3.38 o 
   5   3   8       74.32       73.35      3.40 o 
   6   3   8       59.92       57.80      3.19 o 
   7   3   8        2.78        1.65      1.65 o 
   8   3   8       18.79       18.23      2.95 o 
   9   3   8      118.02      100.38      6.20 o 
 -15   4   8        7.59       11.32      6.79 o 
 -14   4   8        6.13        2.26      5.10 o 
 -13   4   8        6.90        1.48      1.83 o 
 -12   4   8      180.20      188.75      7.89 o 
 -11   4   8      157.44      168.61      7.98 o 
 -10   4   8        0.41        0.24      2.16 o 
  -9   4   8      280.69      282.14      9.68 o 
  -8   4   8       88.76       92.76      5.21 o 
  -7   4   8      260.40      267.51      7.49 o 
  -6   4   8       29.01       36.84      3.29 o 
  -5   4   8       20.91       22.12      2.28 o 
  -4   4   8      195.39      193.71      5.30 o 
  -3   4   8       14.53       15.70      1.87 o 
  -2   4   8       79.70       74.43      3.52 o 
  -1   4   8      309.82      299.75      5.57 o 
   0   4   8        4.33        7.87      1.39 o 
   1   4   8      496.86      458.48      6.55 o 
   2   4   8        0.74        1.50      1.53 o 
   3   4   8      120.65      119.48      3.94 o 
   4   4   8      146.54      141.29      4.54 o 
   5   4   8       43.93       50.07      3.21 o 
   6   4   8       60.33       58.72      3.53 o 
   7   4   8       71.94       70.12      3.93 o 
   8   4   8      132.40      123.24      6.00 o 
 -13   5   8        1.24        4.00      3.39 o 
 -12   5   8        2.68        2.02      3.13 o 
 -11   5   8      251.70      249.94     13.42 o 
 -10   5   8       53.50       59.99      7.74 o 
  -9   5   8      112.06      108.30      8.58 o 
  -8   5   8      102.36       99.78      6.25 o 
  -7   5   8      559.61      520.22     11.45 o 
  -6   5   8      190.43      212.46      7.08 o 
  -5   5   8        9.21        7.81      2.01 o 
  -4   5   8       12.53       12.27      3.43 o 
  -3   5   8      636.04      639.94     11.05 o 
  -2   5   8       30.40       25.65      2.81 o 
  -1   5   8      165.56      146.26      5.16 o 
   0   5   8       99.45      122.36      4.56 o 
   1   5   8      118.94      127.72      4.63 o 
   2   5   8        1.29        2.60      1.71 o 
   3   5   8      344.44      319.03      6.18 o 
   4   5   8       36.71       26.18      2.86 o 
   5   5   8      220.66      207.66      6.66 o 
   6   5   8       10.26        9.37      5.39 o 
 -11   6   8        8.15        5.27      4.25 o 
 -10   6   8        3.39        3.08      3.54 o 
  -9   6   8      183.30      179.22     10.21 o 
  -8   6   8       87.16       84.37      6.52 o 
  -7   6   8       90.99       91.85      6.64 o 
  -6   6   8       34.82       39.07      4.68 o 
  -5   6   8      633.82      622.59     15.14 o 
  -4   6   8        2.34        7.66      2.26 o 
  -3   6   8       31.61       27.95      3.17 o 
  -2   6   8        1.79        1.49      1.86 o 
  -1   6   8        0.42        0.28      1.98 o 
   0   6   8       15.07       10.19      5.38 o 
   1   6   8       30.08       32.68      5.56 o 
   2   6   8       44.36       36.54      5.79 o 
   3   6   8        5.47        5.10      3.79 o 
   4   6   8       35.10       35.07      5.79 o 
  -6   7   8       13.52        9.06      5.66 o 
  -5   7   8       83.63       86.63     12.46 o 
  -4   7   8        0.35       -3.40      3.96 o 
  -3   7   8       84.84       99.82     11.61 o 
  -2   7   8        1.66        1.20      3.13 o 
  -1   7   8        0.05        0.35      3.13 o 
 -17   1   9       24.70       28.59      7.00 o 
 -16   1   9        2.87        3.96      2.16 o 
 -15   1   9        1.55        2.19      2.01 o 
 -14   1   9       16.12       18.94      2.68 o 
 -13   1   9       28.90       29.85      3.18 o 
 -12   1   9      242.85      251.46      6.09 o 
 -11   1   9       53.56       51.89      3.19 o 
 -10   1   9        4.90        7.03      1.82 o 
  -9   1   9      136.92      134.04      3.78 o 
  -8   1   9      240.04      244.80      5.07 o 
  -7   1   9      435.91      440.73      6.68 o 
  -6   1   9       38.50       40.71      2.21 o 
  -5   1   9        4.44        4.85      1.02 o 
  -4   1   9       20.55       22.76      1.55 o 
  -3   1   9       76.11       79.94      2.84 o 
  -2   1   9      684.28      685.42      7.77 o 
  -1   1   9       74.26       59.13      2.47 o 
   0   1   9      466.09      490.82      6.40 o 
   1   1   9       72.40       70.80      3.26 o 
   2   1   9      246.57      237.95      5.73 o 
   3   1   9      671.04      652.37     12.21 o 
   4   1   9      109.50      118.04      4.79 o 
   5   1   9        9.02        7.66      2.31 o 
   6   1   9      529.23      517.39     10.52 o 
   7   1   9        7.38       12.88      3.10 o 
   8   1   9       74.11       73.84      5.72 o 
   9   1   9       74.42       61.82      8.78 o 
 -17   2   9        5.44        5.66      5.10 o 
 -16   2   9        4.22        2.83      4.53 o 
 -15   2   9        1.87        4.76      3.39 o 
 -14   2   9      149.31      146.61     20.10 o 
 -13   2   9      239.71      217.39     10.39 o 
 -12   2   9        6.80        6.31      1.99 o 
 -11   2   9      158.71      154.77      4.97 o 
 -10   2   9        3.69        1.77      1.31 o 
  -9   2   9      286.96      278.85      5.15 o 
  -8   2   9        6.63        6.40      1.18 o 
  -7   2   9       20.29       20.69      2.00 o 
  -6   2   9      345.13      359.69      5.21 o 
  -5   2   9      127.49      121.65      2.96 o 
  -4   2   9      372.11      367.38      5.23 o 
  -3   2   9      299.23      295.88      4.63 o 
  -2   2   9       60.02       49.06      2.36 o 
  -1   2   9        7.28        6.58      1.10 o 
   0   2   9      118.60      129.19      3.17 o 
   1   2   9      466.05      464.45      6.89 o 
   2   2   9      481.07      468.12      7.12 o 
   3   2   9       35.10       38.41      2.91 o 
   4   2   9      494.54      504.46      8.31 o 
   5   2   9       32.35       35.71      2.97 o 
   6   2   9      136.41      152.09      5.96 o 
   7   2   9      259.68      245.02      8.28 o 
   8   2   9      433.74      444.02     13.29 o 
   9   2   9        1.70       -0.74      2.93 o 
 -16   3   9       74.66       78.14     11.32 o 
 -15   3   9        5.52        2.83      5.10 o 
 -14   3   9       55.60       53.48      7.93 o 
 -13   3   9        0.10       -2.58      2.58 o 
 -12   3   9      121.33      131.41     16.42 o 
 -11   3   9      832.53      814.73     16.53 o 
 -10   3   9      221.46      202.71      8.16 o 
  -9   3   9        5.47        6.84      2.07 o 
  -8   3   9       87.23       88.26      4.88 o 
  -7   3   9      158.24      169.90      4.86 o 
  -6   3   9      160.54      175.25      3.30 o 
  -5   3   9      126.42      121.62      2.82 o 
  -4   3   9       51.71       54.37      2.58 o 
  -3   3   9       60.64       68.36      2.52 o 
  -2   3   9      463.54      463.12      6.03 o 
  -1   3   9      319.25      333.99      5.22 o 
   0   3   9      152.58      134.41      3.41 o 
   1   3   9       74.97       67.74      3.04 o 
   2   3   9       51.79       48.95      2.57 o 
   3   3   9        6.73        5.58      1.58 o 
   4   3   9       56.29       65.47      3.28 o 
   5   3   9       27.18       31.62      2.56 o 
   6   3   9      334.58      354.15      8.34 o 
   7   3   9        5.84       14.52      2.89 o 
   8   3   9        2.74        1.21      2.46 o 
 -15   4   9        0.09       -4.53      4.53 o 
 -14   4   9      121.90      114.37     13.02 o 
 -13   4   9      155.67      158.76     10.20 o 
 -12   4   9       23.53       27.39      3.97 o 
 -11   4   9       76.41       71.00      9.63 o 
 -10   4   9      208.61      210.48      8.45 o 
  -9   4   9      217.62      208.31      7.18 o 
  -8   4   9      256.54      249.27      7.62 o 
  -7   4   9       47.63       48.50      3.95 o 
  -6   4   9      277.43      267.47      8.58 o 
  -5   4   9        2.83        5.24      1.59 o 
  -4   4   9      345.98      336.37      6.67 o 
  -3   4   9       30.97       36.33      2.92 o 
  -2   4   9       25.72       29.33      2.79 o 
  -1   4   9      109.53      115.50      3.76 o 
   0   4   9      286.62      290.76      5.51 o 
   1   4   9      170.60      175.33      4.39 o 
   2   4   9       49.89       50.15      2.89 o 
   3   4   9       55.59       67.49      3.63 o 
   4   4   9       15.44       10.28      2.06 o 
   5   4   9        3.40        7.80      2.02 o 
   6   4   9       16.64       19.46      2.44 o 
   7   4   9       14.56       15.02      2.59 o 
 -13   5   9       89.02      103.23     16.99 o 
 -12   5   9       19.78       26.02      4.99 o 
 -11   5   9       66.71       63.63      7.66 o 
 -10   5   9      113.34      103.53      7.08 o 
  -9   5   9        5.78        3.82      2.64 o 
  -8   5   9       66.83       69.40      5.88 o 
  -7   5   9        5.16        8.22      2.61 o 
  -6   5   9        1.75        4.26      2.24 o 
  -5   5   9      125.04      128.48      7.40 o 
  -4   5   9        6.07       10.54      2.26 o 
  -3   5   9       56.79       60.58      3.97 o 
  -2   5   9       31.30       28.14      2.90 o 
  -1   5   9       54.37       48.14      3.26 o 
   0   5   9      114.63      117.09      4.79 o 
   1   5   9        2.13        6.81      1.82 o 
   2   5   9      440.50      421.20      9.03 o 
   3   5   9        3.93        2.47      1.92 o 
   4   5   9       26.23       25.24      2.86 o 
   5   5   9        2.24        0.59      1.88 o 
 -10   6   9       57.15       64.32      7.40 o 
  -9   6   9       14.31       19.41      4.02 o 
  -8   6   9       12.63        8.82      3.48 o 
  -7   6   9        5.21        4.80      2.80 o 
  -6   6   9        0.47       -2.38      2.38 o 
  -5   6   9      185.28      198.42      8.69 o 
  -4   6   9       28.42       21.01      2.99 o 
  -3   6   9        1.12        0.18      1.86 o 
  -2   6   9       59.69       51.96      4.03 o 
  -1   6   9      236.23      238.51      6.96 o 
   0   6   9       95.70      102.79      7.67 o 
   1   6   9       28.83       40.02      5.97 o 
   2   6   9       46.03       41.90      6.20 o 
 -17   0  10        3.61        3.96      4.53 o 
 -16   0  10       45.50       37.05      5.95 o 
 -15   0  10      134.14      172.64      9.40 o 
 -14   0  10      160.44      114.98      8.41 o 
 -13   0  10      136.51      110.90      8.21 o 
 -12   0  10      395.53      361.34     10.72 o 
 -11   0  10      159.99      171.79      7.15 o 
 -10   0  10       28.18       31.52      3.65 o 
  -9   0  10      251.21      236.91      7.92 o 
  -8   0  10      182.72      196.34      8.41 o 
  -7   0  10       10.51        4.99      1.83 o 
  -6   0  10      201.00      155.10      6.19 o 
  -5   0  10     1364.74     1333.53     21.76 o 
  -4   0  10     1262.25     1264.29     21.11 o 
  -3   0  10      226.07      202.20      6.37 o 
  -2   0  10       12.01       12.93      2.18 o 
  -1   0  10      159.89      143.04      5.48 o 
   0   0  10      242.83      236.87      7.93 o 
   1   0  10      125.55      118.62      6.64 o 
   2   0  10       79.32       73.86      5.66 o 
   3   0  10      293.43      301.60     11.30 o 
   4   0  10      940.90      924.20     19.52 o 
   5   0  10        2.67        3.15      2.82 o 
   6   0  10       65.88       75.50      8.21 o 
   7   0  10      784.70      752.90     22.20 o 
   8   0  10      174.03      189.11     18.12 o 
 -17   1  10       25.08       31.87      5.20 o 
 -16   1  10        0.02       -0.51      2.16 o 
 -15   1  10       67.29       61.60      4.60 o 
 -14   1  10      176.71      185.71      6.63 o 
 -13   1  10      683.55      671.17     12.79 o 
 -12   1  10      198.70      182.76      6.29 o 
 -11   1  10      150.32      145.11      5.24 o 
 -10   1  10      111.55      107.50      4.49 o 
  -9   1  10        2.20        3.89      2.55 o 
  -8   1  10      106.28      115.78      3.68 o 
  -7   1  10      325.87      321.78      5.70 o 
  -6   1  10       33.40       27.26      2.10 o 
  -5   1  10       75.49       69.75      2.69 o 
  -4   1  10      963.51      918.21     14.06 o 
  -3   1  10      438.73      450.84      6.23 o 
  -2   1  10       34.18       42.48      2.29 o 
  -1   1  10     1319.84     1254.04     12.91 o 
   0   1  10       25.42       30.46      2.39 o 
   1   1  10      172.52      170.73      4.87 o 
   2   1  10      295.76      304.20      6.84 o 
   3   1  10      209.91      215.63      6.03 o 
   4   1  10       38.98       46.72      3.50 o 
   5   1  10      431.93      415.85      9.49 o 
   6   1  10        4.20        7.24      2.48 o 
   7   1  10        0.00        0.90      3.08 o 
   8   1  10       89.89       93.33     14.72 o 
 -17   2  10        6.87        1.13      4.53 o 
 -16   2  10        1.43        6.23      5.66 o 
 -15   2  10      153.63      138.39     10.20 o 
 -14   2  10      134.78      120.15      9.91 o 
 -13   2  10        1.62       -1.98      4.25 o 
 -12   2  10       52.58       46.19      4.50 o 
 -11   2  10       49.42       54.53      3.57 o 
 -10   2  10       14.02       19.92      2.38 o 
  -9   2  10      303.72      286.15      5.43 o 
  -8   2  10      201.48      197.22      4.42 o 
  -7   2  10       87.33       82.13      3.29 o 
  -6   2  10      450.04      466.95      6.22 o 
  -5   2  10      481.05      476.94      6.33 o 
  -4   2  10       10.20       13.35      1.41 o 
  -3   2  10       22.06       23.69      1.75 o 
  -2   2  10        0.82        0.70      0.97 o 
  -1   2  10      281.00      283.08      5.33 o 
   0   2  10        0.93        2.16      1.21 o 
   1   2  10       17.81       18.65      1.97 o 
   2   2  10      337.63      337.85      6.60 o 
   3   2  10      169.71      176.11      7.77 o 
   4   2  10       27.63       26.76      3.98 o 
   5   2  10       73.80       64.16      4.58 o 
   6   2  10       33.31       25.45      3.41 o 
   7   2  10      220.51      212.26      9.03 o 
   8   2  10        1.95       -4.99      9.63 o 
 -16   3  10        6.62        2.83      5.10 o 
 -15   3  10       76.54       87.20     11.89 o 
 -14   3  10       18.16       28.41      5.61 o 
 -13   3  10       26.27       19.56      6.79 o 
 -12   3  10       53.77       48.82      6.20 o 
 -11   3  10       56.12       59.56      7.50 o 
 -10   3  10        1.88       -1.88      1.88 o 
  -9   3  10        5.57        5.40      2.16 o 
  -8   3  10      183.16      187.93      6.54 o 
  -7   3  10        0.31        2.74      1.59 o 
  -6   3  10      169.92      166.18      4.65 o 
  -5   3  10      154.82      154.66      3.96 o 
  -4   3  10        1.12        1.92      0.99 o 
  -3   3  10        4.02        5.83      1.23 o 
  -2   3  10      370.08      373.61      5.76 o 
  -1   3  10       40.69       44.10      2.43 o 
   0   3  10      165.69      142.30      3.70 o 
   1   3  10        2.79        2.60      1.32 o 
   2   3  10      155.97      154.98      4.32 o 
   3   3  10      289.72      277.98      6.25 o 
   4   3  10       61.07       55.95      3.48 o 
   5   3  10        0.63        0.89      1.77 o 
   6   3  10        1.10       -1.18      1.87 o 
   7   3  10        3.07        0.97      2.54 o 
 -14   4  10       11.17       15.85      6.79 o 
 -13   4  10        2.01        1.13      5.66 o 
 -12   4  10        8.22        5.82      3.03 o 
 -11   4  10       54.44       62.39      5.62 o 
 -10   4  10      119.37      129.82      7.16 o 
  -9   4  10        2.18        4.75      2.28 o 
  -8   4  10       12.45       12.97      2.57 o 
  -7   4  10        3.11        2.72      2.01 o 
  -6   4  10      430.15      427.79     10.10 o 
  -5   4  10       97.52       87.44      4.04 o 
  -4   4  10       79.89       73.82      4.18 o 
  -3   4  10       38.12       37.56      3.44 o 
  -2   4  10      456.49      459.32      9.32 o 
  -1   4  10       13.15       10.51      1.72 o 
   0   4  10      360.47      322.50      8.00 o 
   1   4  10       51.73       55.71      3.10 o 
   2   4  10       23.32       24.64      2.30 o 
   3   4  10       33.42       33.05      2.92 o 
   4   4  10       18.85       17.93      3.07 o 
   5   4  10       29.62       34.13      2.97 o 
   6   4  10        9.07        7.69      2.57 o 
 -12   5  10       43.21       55.37      6.93 o 
 -11   5  10       19.65       29.10      5.31 o 
 -10   5  10      168.99      178.89     10.95 o 
  -9   5  10       45.93       50.45      5.25 o 
  -8   5  10      321.47      324.70     10.85 o 
  -7   5  10       51.20       61.04      4.90 o 
  -6   5  10      126.06      129.87      7.79 o 
  -5   5  10        6.11        4.18      2.39 o 
  -4   5  10      235.36      231.95      7.06 o 
  -3   5  10      417.52      427.97     14.09 o 
  -2   5  10      144.57      136.58      5.73 o 
  -1   5  10       51.68       48.60      3.70 o 
   0   5  10      492.77      487.38      9.23 o 
   1   5  10       15.04       20.18      2.68 o 
   2   5  10      206.09      215.36      6.24 o 
   3   5  10       32.53       29.10      3.36 o 
   4   5  10        0.73       -2.11      2.11 o 
  -9   6  10       38.07       34.98      5.97 o 
  -8   6  10      196.03      202.58     11.00 o 
  -7   6  10        1.13        0.54      2.74 o 
  -6   6  10      228.30      239.94     15.18 o 
  -5   6  10       15.26       14.39      3.08 o 
  -4   6  10       11.54       10.77      2.86 o 
  -3   6  10        0.21        0.72      1.95 o 
  -2   6  10       33.39       32.60      3.19 o 
  -1   6  10       47.48       45.37      3.82 o 
   0   6  10       28.88       31.43      3.87 o 
 -17   1  11        1.58       -1.13      3.40 o 
 -16   1  11       10.08        6.77      2.71 o 
 -15   1  11       66.27       62.66      4.73 o 
 -14   1  11       73.41      100.17      5.75 o 
 -13   1  11       20.55       11.86      3.76 o 
 -12   1  11       87.55       92.00      8.75 o 
 -11   1  11       90.07       88.13      5.11 o 
 -10   1  11       55.43       66.78      5.55 o 
  -9   1  11      245.55      243.75      5.22 o 
  -8   1  11       69.26       71.00      3.95 o 
  -7   1  11        1.93        1.44      1.10 o 
  -6   1  11       41.41       37.20      2.29 o 
  -5   1  11      718.52      720.24      8.47 o 
  -4   1  11      155.84      143.28      4.98 o 
  -3   1  11      332.05      343.60      5.69 o 
  -2   1  11       69.88       62.26      2.87 o 
  -1   1  11       58.49       60.31      3.29 o 
   0   1  11      389.76      382.80      7.23 o 
   1   1  11       93.64      101.62      4.85 o 
   2   1  11       49.20       38.28      3.23 o 
   3   1  11      439.34      441.57      8.96 o 
   4   1  11       69.32       73.06      4.39 o 
   5   1  11      119.20      126.57      8.58 o 
   6   1  11        9.62       13.28      3.70 o 
   7   1  11       26.04       19.58      5.66 o 
 -16   2  11       26.68       23.78      7.36 o 
 -15   2  11        1.04       -1.13      4.53 o 
 -14   2  11       42.60       46.18      8.78 o 
 -13   2  11       27.40       20.72      4.59 o 
 -12   2  11      124.77      126.12      9.61 o 
 -11   2  11       17.63       14.68      2.47 o 
 -10   2  11        5.38        5.28      1.60 o 
  -9   2  11        0.03       -0.30      1.01 o 
  -8   2  11       52.84       59.56      3.39 o 
  -7   2  11      330.71      338.33      6.06 o 
  -6   2  11      510.61      541.46      7.17 o 
  -5   2  11       45.21       46.61      2.42 o 
  -4   2  11        6.80        5.65      1.23 o 
  -3   2  11      188.48      192.74      4.16 o 
  -2   2  11      713.54      725.77     10.36 o 
  -1   2  11      125.01      122.01      4.18 o 
   0   2  11       36.74       40.05      4.20 o 
   1   2  11      891.07      863.20     10.89 o 
   2   2  11        3.07        1.66      1.79 o 
   3   2  11      346.94      367.73      9.00 o 
   4   2  11       92.51       89.22      5.26 o 
   5   2  11       68.91       53.69      4.34 o 
   6   2  11       28.17       22.63      4.67 o 
 -15   3  11       20.22       23.78      7.93 o 
 -14   3  11      252.26      263.85     18.12 o 
 -13   3  11       31.62       21.20      4.99 o 
 -12   3  11       97.22      109.80      9.18 o 
 -11   3  11      220.99      205.34     10.79 o 
 -10   3  11        1.06       -1.70      1.70 o 
  -9   3  11      142.37      144.47      7.41 o 
  -8   3  11      253.40      248.51      8.32 o 
  -7   3  11       31.74       30.12      3.38 o 
  -6   3  11        6.39        5.84      1.48 o 
  -5   3  11       28.89       35.90      2.13 o 
  -4   3  11      348.74      338.07      5.83 o 
  -3   3  11      150.56      141.87      3.88 o 
  -2   3  11       32.10       37.07      2.35 o 
  -1   3  11       76.67       77.02      3.27 o 
   0   3  11       18.48       18.34      1.95 o 
   1   3  11       21.41       26.88      2.40 o 
   2   3  11        7.84        8.38      1.88 o 
   3   3  11      141.73      161.43      6.87 o 
   4   3  11        5.54        1.49      1.77 o 
   5   3  11       35.94       42.68      4.41 o 
   6   3  11      118.55      134.96      9.70 o 
 -14   4  11        4.51        4.53      6.23 o 
 -13   4  11       28.63       23.78      7.93 o 
 -12   4  11        8.36        5.10      5.66 o 
 -11   4  11        0.05       -0.15      3.24 o 
 -10   4  11        8.02        2.46      2.40 o 
  -9   4  11      108.81      117.29      7.28 o 
  -8   4  11       40.25       47.20      4.33 o 
  -7   4  11        1.82        1.87      2.05 o 
  -6   4  11       13.19        7.49      2.39 o 
  -5   4  11        2.98        2.53      2.11 o 
  -4   4  11        7.09       10.34      2.20 o 
  -3   4  11       25.22       21.81      2.76 o 
  -2   4  11      468.49      481.14      9.06 o 
  -1   4  11       23.27       26.55      2.75 o 
   0   4  11       97.42       95.44      3.97 o 
   1   4  11       25.35       26.43      2.52 o 
   2   4  11       77.80       67.58      3.55 o 
   3   4  11       19.92       21.90      2.65 o 
   4   4  11       18.06       27.24      3.14 o 
 -11   5  11       58.72       60.97      7.93 o 
 -10   5  11       71.94       82.82      7.80 o 
  -9   5  11       65.02       70.23     12.17 o 
  -8   5  11       67.81       67.39      6.10 o 
  -7   5  11        0.07        0.13      2.51 o 
  -6   5  11       58.57       70.18      5.36 o 
  -5   5  11        0.28       -0.92      2.12 o 
  -4   5  11       24.19       21.67      2.88 o 
  -3   5  11        2.51        2.95      1.97 o 
  -2   5  11        1.72        0.24      1.78 o 
  -1   5  11      316.72      309.25      7.51 o 
   0   5  11        4.15        2.64      1.94 o 
   1   5  11       37.78       33.29      3.92 o 
   2   5  11       28.92       36.50      3.38 o 
  -6   6  11        0.43       -2.23      3.25 o 
  -5   6  11       20.67       13.29      4.59 o 
  -4   6  11      104.57      139.13      8.59 o 
  -3   6  11      109.93      126.99      6.22 o 
 -16   0  12        0.12       -1.44      2.58 o 
 -15   0  12       71.36       89.50      8.20 o 
 -14   0  12        8.74        4.04      2.98 o 
 -13   0  12        0.86        2.94      5.10 o 
 -12   0  12       13.69       11.44      3.79 o 
 -11   0  12       12.67        7.66      3.39 o 
 -10   0  12        1.29       -2.26      2.26 o 
  -9   0  12      353.30      355.80      9.24 o 
  -8   0  12      184.88      200.19      7.83 o 
  -7   0  12      302.07      292.03      9.37 o 
  -6   0  12     1330.17     1284.92     22.64 o 
  -5   0  12       39.38       43.15      4.01 o 
  -4   0  12        7.86        6.83      2.45 o 
  -3   0  12      651.11      670.09     13.07 o 
  -2   0  12       80.22       91.03      5.52 o 
  -1   0  12     1659.67     1632.63     26.89 o 
   0   0  12     1513.15     1515.27     26.12 o 
   1   0  12      175.94      186.19     13.63 o 
   2   0  12        0.09       -2.04      2.38 o 
   3   0  12       49.72       51.26      5.62 o 
   4   0  12      131.00      119.68     10.47 o 
   5   0  12        0.32       -2.80      3.39 o 
   6   0  12        1.52        5.66      6.23 o 
 -16   1  12        2.89        0.00      4.25 o 
 -15   1  12        3.00        2.66      2.71 o 
 -14   1  12       71.94       53.77      4.74 o 
 -13   1  12       74.38       82.97      5.28 o 
 -12   1  12      164.41      156.65      6.92 o 
 -11   1  12        4.69       -0.60      1.61 o 
 -10   1  12        0.01       -0.82      1.43 o 
  -9   1  12        9.79       12.40      1.98 o 
  -8   1  12      265.21      247.78      5.20 o 
  -7   1  12      535.68      524.97      9.90 o 
  -6   1  12       19.74       16.69      1.81 o 
  -5   1  12        0.32       -1.12      1.12 o 
  -4   1  12     1058.61     1054.14     11.34 o 
  -3   1  12        8.70        5.84      1.66 o 
  -2   1  12       76.68       79.85      3.59 o 
  -1   1  12      851.45      852.22     11.74 o 
   0   1  12      156.61      149.65      5.92 o 
   1   1  12      135.38      123.63      5.47 o 
   2   1  12      388.73      396.48      8.61 o 
   3   1  12       11.36       10.52      2.53 o 
   4   1  12       50.28       50.66      4.78 o 
   5   1  12        1.59        3.77      3.27 o 
   6   1  12       24.23       25.18      4.47 o 
 -16   2  12       10.17       13.02      6.79 o 
 -15   2  12        4.26        9.06      5.66 o 
 -14   2  12       25.09       20.92      4.99 o 
 -13   2  12       16.91       11.40      9.06 o 
 -12   2  12       11.72        3.96      3.13 o 
 -11   2  12       16.97       18.48      3.31 o 
 -10   2  12        1.03       -0.34      1.56 o 
  -9   2  12       49.32       48.45      2.85 o 
  -8   2  12        0.55       -0.33      0.98 o 
  -7   2  12       88.86       77.94      3.12 o 
  -6   2  12      144.09      142.44      3.82 o 
  -5   2  12        1.30        1.42      1.24 o 
  -4   2  12       75.62       76.51      3.18 o 
  -3   2  12      150.53      160.82      4.40 o 
  -2   2  12       25.68       22.57      2.32 o 
  -1   2  12      166.32      163.16      4.64 o 
   0   2  12      373.33      397.59      7.22 o 
   1   2  12      197.36      187.68      5.50 o 
   2   2  12        1.74       -1.74      1.74 o 
   3   2  12       25.09       21.45      3.17 o 
   4   2  12        0.03       -0.86      3.04 o 
   5   2  12       25.90       32.12      4.90 o 
 -15   3  12        2.39        2.83      5.10 o 
 -14   3  12       17.33       30.58      8.49 o 
 -13   3  12        0.01        0.00      4.53 o 
 -12   3  12        1.48        1.09      2.98 o 
 -11   3  12       11.28        7.68      4.81 o 
 -10   3  12        3.61        3.05      2.12 o 
  -9   3  12        6.45        5.73      2.57 o 
  -8   3  12        1.82        1.77      1.90 o 
  -7   3  12        8.40       10.90      2.68 o 
  -6   3  12      123.00      137.50      4.37 o 
  -5   3  12      411.49      411.90      6.66 o 
  -4   3  12       11.65        8.94      1.62 o 
  -3   3  12       95.04       95.74      3.64 o 
  -2   3  12      123.28      131.44      4.05 o 
  -1   3  12        1.74        0.83      1.33 o 
   0   3  12      266.56      249.16      5.39 o 
   1   3  12       75.90       66.67      3.61 o 
   2   3  12       92.18       83.07      4.30 o 
   3   3  12       27.61       22.12      2.90 o 
   4   3  12       16.33       14.76      3.21 o 
 -13   4  12       85.34       76.44     11.89 o 
 -12   4  12        6.88        9.06      6.23 o 
 -11   4  12       50.22       56.66     15.00 o 
 -10   4  12       26.68       32.36      5.16 o 
  -9   4  12        4.51        3.53      2.64 o 
  -8   4  12       11.69        6.73      2.34 o 
  -7   4  12       42.68       40.30      4.12 o 
  -6   4  12       22.01       20.70      3.12 o 
  -5   4  12      124.04      132.54      8.66 o 
  -4   4  12       26.32       33.24      3.18 o 
  -3   4  12      294.36      271.85      6.89 o 
  -2   4  12       57.80       62.38      3.90 o 
  -1   4  12       52.95       59.21      3.93 o 
   0   4  12       39.66       41.06      3.20 o 
   1   4  12       28.59       37.25      2.89 o 
   2   4  12       10.23       13.24      2.57 o 
 -10   5  12        9.89       13.49      4.35 o 
  -9   5  12       14.56        7.60      6.79 o 
  -8   5  12        3.51       -2.20      3.39 o 
  -7   5  12       80.73      106.22     15.29 o 
  -6   5  12       20.95       17.88      4.80 o 
  -5   5  12      274.18      291.82     10.78 o 
  -4   5  12        0.02       -0.15      2.23 o 
  -3   5  12      103.99      102.78      5.12 o 
  -2   5  12       92.17      102.00      5.61 o 
  -1   5  12      200.28      197.11      8.58 o 
   0   5  12        6.77        4.53      4.53 o 
 -15   1  13        0.08        1.13      3.20 o 
 -14   1  13        8.05        7.39      2.45 o 
 -13   1  13        0.29       -0.56      2.12 o 
 -12   1  13       35.62       33.94      3.27 o 
 -11   1  13       52.77       62.33      4.23 o 
 -10   1  13        6.82        6.35      1.78 o 
  -9   1  13        5.63        2.38      1.63 o 
  -8   1  13       54.84       55.89      3.00 o 
  -7   1  13        1.03        2.05      1.13 o 
  -6   1  13      352.60      367.78      6.28 o 
  -5   1  13       29.98       29.68      2.42 o 
  -4   1  13       18.99       22.80      2.50 o 
  -3   1  13      153.28      145.47      4.81 o 
  -2   1  13      145.35      140.91      5.31 o 
  -1   1  13       30.55       29.46      3.27 o 
   0   1  13      173.65      177.95      5.92 o 
   1   1  13        0.02       -1.09      2.03 o 
   2   1  13      138.97      129.69      6.41 o 
   3   1  13       31.31       34.93      5.56 o 
   4   1  13       15.73       13.99      4.13 o 
 -15   2  13       23.18       17.55      6.79 o 
 -14   2  13        6.66        7.36      5.66 o 
 -13   2  13        1.19       -2.26      4.53 o 
 -12   2  13       20.84       26.59      8.21 o 
 -11   2  13        0.09        0.66      2.38 o 
 -10   2  13        8.43        9.79      2.23 o 
  -9   2  13       47.94       55.92      3.25 o 
  -8   2  13        9.97        5.35      1.38 o 
  -7   2  13      300.36      296.20      5.58 o 
  -6   2  13      199.38      191.13      5.39 o 
  -5   2  13       49.60       44.06      2.94 o 
  -4   2  13      174.62      185.52      4.96 o 
  -3   2  13       10.51        5.93      1.78 o 
  -2   2  13      538.14      541.52      8.65 o 
  -1   2  13       89.97      104.13      4.43 o 
   0   2  13      166.04      176.80      5.54 o 
   1   2  13       77.74       77.38      5.00 o 
   2   2  13        0.85        1.08      2.17 o 
   3   2  13       15.06       10.42      3.82 o 
 -14   3  13       84.06       80.40     11.89 o 
 -13   3  13        1.10       -1.13      5.10 o 
 -12   3  13       26.34       25.48      7.36 o 
 -11   3  13       31.78       19.82      6.79 o 
 -10   3  13       21.01       13.31      4.40 o 
  -9   3  13       61.27       63.08      4.89 o 
  -8   3  13        4.34        2.20      1.79 o 
  -7   3  13        8.89        7.83      2.45 o 
  -6   3  13        3.03        1.62      2.45 o 
  -5   3  13       99.46      109.06      4.66 o 
  -4   3  13       56.28       61.49      3.06 o 
  -3   3  13       19.31       21.93      2.16 o 
  -2   3  13      287.39      291.17      7.29 o 
  -1   3  13       16.26       10.87      1.91 o 
   0   3  13      271.69      262.49      7.15 o 
   1   3  13       30.54       38.21      3.41 o 
   2   3  13        4.27        4.43      2.48 o 
 -12   4  13       61.84       48.13     10.19 o 
 -11   4  13        0.42       -1.13      5.66 o 
 -10   4  13        5.25        3.11      3.20 o 
  -9   4  13        1.45       -2.40      2.40 o 
  -8   4  13        7.87        7.74      3.54 o 
  -7   4  13       14.15       10.50      5.38 o 
  -6   4  13        0.03       -2.18      2.72 o 
  -5   4  13        0.01        0.00      2.94 o 
  -4   4  13       66.95       73.30      6.31 o 
  -3   4  13       11.18       10.96      2.85 o 
  -2   4  13      124.47      129.68      8.58 o 
  -1   4  13      122.64      135.83      7.18 o 
   0   4  13        3.48        0.44      2.17 o 
  -7   5  13       39.05       36.01      6.01 o 
  -6   5  13        1.28       -1.13      3.20 o 
  -5   5  13       31.95       29.87      5.79 o 
 -15   0  14        1.82        5.66      5.10 o 
 -14   0  14        2.02        0.57      2.80 o 
 -13   0  14       22.13       42.01      5.97 o 
 -12   0  14        0.24        2.21      2.49 o 
 -11   0  14        8.40        7.61      3.01 o 
 -10   0  14       34.70       45.72      5.64 o 
  -9   0  14      136.15      150.69      7.63 o 
  -8   0  14      180.05      170.37      7.92 o 
  -7   0  14      336.10      354.71     10.30 o 
  -6   0  14      122.17      104.66     10.44 o 
  -5   0  14       34.22       40.43      4.74 o 
  -4   0  14      143.60      146.48      7.42 o 
  -3   0  14      964.58      977.31     17.81 o 
  -2   0  14       91.95       87.65      5.90 o 
  -1   0  14        6.01        4.41      3.31 o 
   0   0  14      375.83      424.68     16.00 o 
   1   0  14       18.36       21.77      5.31 o 
   2   0  14       21.19       17.84      5.20 o 
 -14   1  14        3.97        7.93      4.00 o 
 -13   1  14        0.12       -1.48      1.69 o 
 -12   1  14       41.39       40.04      3.64 o 
 -11   1  14      148.31      159.37      5.66 o 
 -10   1  14       43.50       40.99      4.35 o 
  -9   1  14       52.51       49.04      3.51 o 
  -8   1  14       54.93       57.55      3.48 o 
  -7   1  14       10.44       12.54      2.00 o 
  -6   1  14       46.04       49.20      3.07 o 
  -5   1  14      876.40      927.14     13.30 o 
  -4   1  14      282.43      291.21      6.50 o 
  -3   1  14      171.15      159.28      5.35 o 
  -2   1  14        0.91       -0.87      1.83 o 
  -1   1  14      449.07      461.59      8.91 o 
   0   1  14       25.33       26.93      3.62 o 
   1   1  14       39.49       47.17      4.86 o 
   2   1  14        2.97        1.97      2.52 o 
 -14   2  14        0.22       -3.40      4.53 o 
 -13   2  14        5.09        4.53      5.10 o 
 -12   2  14       12.54        7.36      6.23 o 
 -11   2  14        0.17       -1.13      4.53 o 
 -10   2  14       60.44       55.46      4.83 o 
  -9   2  14       23.51       25.53      2.87 o 
  -8   2  14       18.82       15.37      1.99 o 
  -7   2  14        3.63        5.65      1.50 o 
  -6   2  14       14.88       15.84      2.86 o 
  -5   2  14        5.44        7.34      1.78 o 
  -4   2  14        5.10        5.64      1.76 o 
  -3   2  14      247.38      257.44      6.05 o 
  -2   2  14      112.07      120.35      5.47 o 
  -1   2  14        3.62        5.12      2.42 o 
   0   2  14       45.57       48.08      4.82 o 
   1   2  14        6.41        4.79      2.92 o 
 -12   3  14       41.09       34.54      8.49 o 
 -11   3  14        0.47        8.49      6.23 o 
 -10   3  14       82.44       84.36     11.89 o 
  -9   3  14       51.95       59.20      7.93 o 
  -8   3  14       21.29       14.36      4.35 o 
  -7   3  14        7.13       17.60      4.49 o 
  -6   3  14       17.97       21.91      7.64 o 
  -5   3  14        0.43        0.48      2.21 o 
  -4   3  14       11.74       14.76      2.32 o 
  -3   3  14       77.51       74.06      3.97 o 
  -2   3  14       23.77       15.31      2.32 o 
  -1   3  14        9.41        7.90      2.08 o 
   0   3  14        0.01       -0.28      1.74 o 
  -9   4  14        3.02        5.66      3.77 o 
  -8   4  14        8.91        9.34      5.95 o 
  -7   4  14        7.39        3.11      3.60 o 
  -6   4  14      112.65      132.90     10.20 o 
  -5   4  14       10.48       14.84     11.89 o 
  -4   4  14      155.02      152.54     13.80 o 
  -3   4  14        7.60       12.18      3.18 o 
 -13   1  15        1.57        2.87      4.55 o 
 -12   1  15       41.94       47.61      4.52 o 
 -11   1  15        3.24        5.75      2.47 o 
 -10   1  15       15.88       14.39      2.49 o 
  -9   1  15      111.61      109.75      4.88 o 
  -8   1  15        0.02       -0.94      1.65 o 
  -7   1  15       27.37       27.36      2.61 o 
  -6   1  15        0.12       -1.31      1.50 o 
  -5   1  15       90.91       92.73      4.99 o 
  -4   1  15      100.88      109.43      5.38 o 
  -3   1  15        6.50        0.46      2.34 o 
  -2   1  15        2.09       -2.47      2.47 o 
  -1   1  15       31.02       20.15      4.15 o 
   0   1  15       16.24       11.87      3.51 o 
 -12   2  15       34.55       42.47      9.06 o 
 -11   2  15       17.06       20.95      7.36 o 
 -10   2  15      161.92      174.43     10.61 o 
  -9   2  15        5.94       10.66      3.31 o 
  -8   2  15        0.95       -0.79      1.67 o 
  -7   2  15       79.74       75.37      4.61 o 
  -6   2  15       32.29       38.31      3.76 o 
  -5   2  15        1.93        3.33      1.99 o 
  -4   2  15       28.21       39.55      4.04 o 
  -3   2  15      147.63      151.90      6.91 o 
  -2   2  15        3.21        8.50      2.99 o 
  -1   2  15       54.19       59.01      5.15 o 
 -10   3  15       11.65       14.72      6.79 o 
  -9   3  15       25.96       23.21      7.93 o 
  -8   3  15        6.75        7.03      3.66 o 
  -7   3  15       14.78       15.91      7.08 o 
  -6   3  15       62.99       58.71      6.93 o 
  -5   3  15       78.27       92.81      7.62 o 
  -4   3  15        1.28        0.28      2.22 o 
  -3   3  15        0.01        3.29      2.97 o 
 -11   0  16       14.23       11.32      5.66 o 
 -10   0  16       42.15       45.30      9.06 o 
  -9   0  16       61.38       53.83      7.00 o 
  -8   0  16       18.34       26.77      5.79 o 
  -7   0  16       32.42       19.73      5.16 o 
  -6   0  16       15.41        5.90      4.19 o 
  -5   0  16       47.19       46.68      7.00 o 
  -4   0  16      273.81      275.75     13.37 o 
  -3   0  16      175.58      198.83     11.93 o 
 -10   1  16       12.32       16.74      3.03 o 
  -9   1  16       11.43       10.35      2.99 o 
  -8   1  16      104.02      114.54      5.98 o 
  -7   1  16        4.88        8.36      2.53 o 
  -6   1  16       39.85       31.16      4.66 o 
  -5   1  16       67.23       70.46      5.53 o 
  -4   1  16       31.38       40.98      4.79 o 
  -8   2  16        1.00        0.53      2.79 o 
  -7   2  16        0.19       -0.08      1.69 o 
  -6   2  16       11.78        9.93      2.21 o 
                                                 
